# Supplementary material for: Understanding a high-risk acute myeloid leukemia by analyzing the interactome of its major driver mutation
Source: PLoS Genet. 2022 Oct 26;18(10):e1010463. doi: 10.1371/journal.pgen.1010463 (PMC9639852; doi:10.1371/journal.pgen.1010463)
Supplement: S1 Table — (XLSX) [file pgen.1010463.s007.xlsx]

## Sheet: Sheet1
Log ratio	P.Value	Gene
5.26002	0.000214972	DCD
4.86926	0.000156063	APOD
4.47977	0.00060588	CLU
4.46559	0.000599351	LCN1
4.29254	0.00150967	LYZ
4.17802	0.00528459	SYNE2
3.9744	0.00200957	DEK
3.87066	4.32489e-05	AZGP1
3.85559	0.00316119	PRSS3
3.82315	8.75434e-05	NUP214
3.61244	0.00282814	KRT6B
3.41299	0.0134679	LGALS7
3.32486	0.000100303	DSP
3.32328	4.07269e-05	JUP
3.31951	0.00351553	SYCP1
3.31195	0.000384482	S100A7
3.27839	0.000481535	DSC1
3.18324	3.69288e-05	S100A9
3.17429	0.000192453	CASP14
3.09868	0.0034544	POTEE
3.09488	0.00106703	CSTA
3.0816	8.0338e-05	CALML5
3.03245	0.0157568	HBB
2.97185	0.00086782	CDSN
2.9515	0.000922138	ARG1
2.94502	0.00130492	SERPINB3
2.91859	0.0101317	S100A8
2.89698	0.0168411	RPL28
2.83619	0.000993133	NUP88
2.78071	0.000164536	DSG1
2.69118	0.00412931	HNRNPM
2.62387	0.00293141	ACTBL2
2.50604	0.0219459	XPO1
2.46679	0.0316024	TGM3
2.4151	0.0038112	PIP
2.37233	0.00381305	HSPB1
2.29834	0.00185926	SRP14
2.24808	0.00100679	SERPINB12
2.07503	0.0212524	MAGED2
2.02643	0.0392063	HIST1H4A
2.01941	0.0011722	EIF3K
1.9955	0.0131944	CALU
1.98516	0.00605716	RPL22
1.97482	0.00975611	RPL4
1.96372	0.0228952	RPL3
1.8984	0.0283671	ACTB
1.8983	0.00223179	RPS3
1.88908	0.00519662	DDX5
1.88255	0.0066969	DDX17
1.83807	0.0261138	FABP5
1.83779	0.0112705	DDX21
1.79662	0.0118229	RPL30
1.65153	0.0127504	DHX9
1.57596	0.041629	ACTA1
1.54101	0.0118774	GGCT
1.53457	0.0377775	YBX1
1.52428	0.000403962	TRIM28
1.45406	0.000652454	OAT
1.45257	0.00697013	ILF3
1.45088	0.00667487	PRKDC
1.44173	0.0327902	ANP32B
1.37004	0.0248265	ABCF1
1.32624	0.0139389	CTSD
1.28837	0.00101247	TPM3
1.27283	0.0237748	SF3B1
1.20707	0.0228256	EIF3I
1.20344	0.00516079	MYH9
1.20077	0.0247013	RPLP0
1.18427	0.0408499	HNRNPH1
1.15209	0.01276	GALK1
1.12785	0.045845	PSMD10
1.11429	0.0232086	BLVRB
1.06569	0.0342156	DHX15
1.0577	0.00461708	RUVBL2
1.04908	0.00320471	RUVBL1
1.04865	0.00378225	UBA52
1.04753	0.00752284	MARS
1.03036	0.0043913	EIF2S3
1.00406	0.000478514	RPLP2
0.999467	0.00650954	TUBA1A
0.976047	0.00840104	TUBB
0.968719	0.0195645	LRRC47
0.957651	0.0209722	EIF6
0.95715	0.00359073	TUBB4B
0.955912	0.00104874	CSNK2A1
0.954753	0.00436275	ARPC3
0.942535	0.0124139	AIMP1
0.942105	0.0425251	ACTN1
0.904389	0.0115882	NAP1L4
0.901841	0.0149039	PABPC1
0.880011	0.00579807	ADH5
0.87964	0.00138793	EIF2S1
0.858916	0.00108402	GTF2I
0.844822	0.00226235	RAB5C
0.832733	0.0122027	RAB1A
0.831136	0.0301618	VAT1
0.82622	0.00612037	STMN1
0.761245	0.0314119	DCTPP1
0.75334	0.0198875	RAB7A
0.750328	0.011305	NCL
0.745481	0.00299857	EEF1D
0.745424	0.010187	SAR1A
0.737137	0.00183997	LSM2
0.722143	0.0412347	SUCLG2
0.721324	0.0133482	TBCB
0.715321	0.00268706	ADSS
0.715297	0.0427668	MYDGF
0.707487	0.0436114	SRP72
0.70739	0.00209536	XRCC5
0.699212	0.00211878	ACTR3
0.698905	0.0160759	CORO1C
0.695776	0.00454932	PRDX5
0.6892	0.000767724	KHSRP
0.67761	0.0333918	ILF2
0.670465	0.0167558	PSMA1
0.660344	0.0292375	ATXN10
0.659391	0.00289667	CAPZA1
0.653353	0.0378471	COPS8
0.653064	0.0221173	RARS
0.649347	0.0305839	CCT8
0.634111	0.00772638	PGAM1
0.627854	0.00395255	PSMC4
0.619954	0.00445992	IPO7
0.613724	0.032545	ACTR2
0.605821	0.0162224	ABHD14B
0.602396	0.0252715	PYGL
0.593796	0.00347191	TBCA
0.590221	0.00269959	FUBP1
0.587846	0.0389132	MTAP
0.585111	0.00931365	MYL6
