# Supplementary material for: Understanding a high-risk acute myeloid leukemia by analyzing the interactome of its major driver mutation
Source: PLoS Genet. 2022 Oct 26;18(10):e1010463. doi: 10.1371/journal.pgen.1010463 (PMC9639852; doi:10.1371/journal.pgen.1010463)
Supplement: S2 Table — (XLSX) [file pgen.1010463.s008.xlsx]

## Sheet: Tabelle1
Complex ID	Complex Name	Entrez GeneID ID	Gene In Search Results
HC1045	MLL1-WDR5	10856	RUVBL2
HC1045	MLL1-WDR5	8607	RUVBL1
HC1069	histone H4 acetylation	8607	RUVBL1		HC1069	histone H4 acetylation	4
HC1069	histone H4 acetylation	10856	RUVBL2		HC1205	histone acetylation	5
HC1090	generation of neurons	6175	RPLP0		HC1300	C complex spliceosome	6
HC1090	generation of neurons	4691	NCL		HC1717	Wingless pathway	4
HC1104	TRRAP/TIP60	10856	RUVBL2		HC176	DNA-PK-Ku-eIF2-NF90-NF45 complex	6
HC1104	TRRAP/TIP60	60	ACTB		HC1826	Circadian Clock pathway	4
HC1104	TRRAP/TIP60	8607	RUVBL1		HC197	Ribosome, cytoplasmic	9
HC1130	TIP49-TIP48-BAF53 complex	10856	RUVBL2		HC2128	Htz1 coms	7
HC1130	TIP49-TIP48-BAF53 complex	8607	RUVBL1		HC2173	actin cytoskeleton organization	5
HC1137	Emerin complex 25	57819	LSM2		HC2764	Parvulin-associated pre-rRNP complex	10
HC1137	Emerin complex 25	60	ACTB		HC2708	60S ribosomal subunit, cytoplasmic	8
HC1153	DHX9-ADAR-vigilin-DNA-PK-Ku antigen complex	5591	PRKDC		HC2792	Spliceosome	7
HC1153	DHX9-ADAR-vigilin-DNA-PK-Ku antigen complex	1660	DHX9		HC291	cytoplasmic ribosomal large subunit	7
HC1153	DHX9-ADAR-vigilin-DNA-PK-Ku antigen complex	7520	XRCC5		HC2955	DGCR8 multiprotein complex	6
HC1170	eIF3 complex (EIF3S6, EIF3S5, EIF3S4, EIF3S3, EIF3S6IP, EIF3S2, EIF3S9, EIF3S12, EIF3S10, EIF3S8, EIF3S1, EIF3S7)	8668	EIF3I		HC3185	TRBP containing complex	4
HC1170	eIF3 complex (EIF3S6, EIF3S5, EIF3S4, EIF3S3, EIF3S6IP, EIF3S2, EIF3S9, EIF3S12, EIF3S10, EIF3S8, EIF3S1, EIF3S7)	27335	EIF3K		HC3205	proteasome complex	4
HC1205	histone acetylation	8607	RUVBL1		HC3318	INO80.com	5
HC1205	histone acetylation	58	ACTA1		HC3395	regulation of actin filament polymerization	6
HC1205	histone acetylation	60	ACTB		HC3420	Ribosome, eukaryotes	9
HC1205	histone acetylation	10856	RUVBL2		HC3520	mRNA metabolic process	9
HC1205	histone acetylation	345651	ACTBL2		HC3618	Ino80p complex	5
HC1219	Signal recognition particle (SRP)	6731	SRP72		HC372	Drosha complex	5
HC1219	Signal recognition particle (SRP)	6727	SRP14		HC393	ribonucleoprotein complex	15
HC122	c-Myc	10856	RUVBL2		HC446	Swr1p complex	5
HC122	c-Myc	60	ACTB		HC510	Large Drosha complex	7
HC122	c-Myc	8607	RUVBL1		HC572	Nop56p-associated pre-rRNA complex	16
HC1278	MLL1 complex	8607	RUVBL1		HC66	organ development	6
HC1278	MLL1 complex	10856	RUVBL2
HC1281	cellular nitrogen compound metabolic process	203068	TUBB
HC1281	cellular nitrogen compound metabolic process	10383	TUBB4B
HC1300	C complex spliceosome	3187	HNRNPH1
HC1300	C complex spliceosome	1655	DDX5
HC1300	C complex spliceosome	57819	LSM2
HC1300	C complex spliceosome	4670	HNRNPM
HC1300	C complex spliceosome	26986	PABPC1
HC1300	C complex spliceosome	23451	SF3B1
HC1330	WIP-WASp-actin-myosin-IIa complex	4627	MYH9
HC1330	WIP-WASp-actin-myosin-IIa complex	4637	MYL6
HC1351	NuA4/Tip60 HAT complex	8607	RUVBL1
HC1351	NuA4/Tip60 HAT complex	10856	RUVBL2
HC1360	regulation of translational initiation in response to stress	1965	EIF2S1
HC1360	regulation of translational initiation in response to stress	1968	EIF2S3
HC1404	PA700 complex	5716	PSMD10
HC1404	PA700 complex	5704	PSMC4
HC1420	ASCOM	203068	TUBB
HC1420	ASCOM	7846	TUBA1A
HC1422	Emerin complex 32	60	ACTB
HC1422	Emerin complex 32	10155	TRIM28
HC1442	tRNA aminoacylation for protein translation	9255	AIMP1
HC1442	tRNA aminoacylation for protein translation	4141	MARS
HC1442	tRNA aminoacylation for protein translation	5917	RARS
HC1474	DMAP1	10856	RUVBL2
HC1474	DMAP1	60	ACTB
HC1474	DMAP1	8607	RUVBL1
HC161	Vigilin-DNA-PK-Ku antigen complex	5591	PRKDC
HC161	Vigilin-DNA-PK-Ku antigen complex	7520	XRCC5
HC1622	NuA4	10856	RUVBL2
HC1622	NuA4	60	ACTB
HC1622	NuA4	8607	RUVBL1
HC1629	cMYC-ATPase-helicase complex	8607	RUVBL1
HC1629	cMYC-ATPase-helicase complex	10856	RUVBL2
HC1694	U12-type spliceosomal complex	4904	YBX1
HC1694	U12-type spliceosomal complex	23451	SF3B1
HC1694	U12-type spliceosomal complex	1665	DHX15
HC1717	Wingless pathway	3728	JUP
HC1717	Wingless pathway	5704	PSMC4
HC1717	Wingless pathway	5682	PSMA1
HC1717	Wingless pathway	7311	UBA52
HC1723	mRNA processing	4670	HNRNPM
HC1723	mRNA processing	26986	PABPC1
HC176	DNA-PK-Ku-eIF2-NF90-NF45 complex	7520	XRCC5
HC176	DNA-PK-Ku-eIF2-NF90-NF45 complex	1965	EIF2S1
HC176	DNA-PK-Ku-eIF2-NF90-NF45 complex	3609	ILF3
HC176	DNA-PK-Ku-eIF2-NF90-NF45 complex	5591	PRKDC
HC176	DNA-PK-Ku-eIF2-NF90-NF45 complex	1968	EIF2S3
HC176	DNA-PK-Ku-eIF2-NF90-NF45 complex	3608	ILF2
HC1767	DNA-dependent protein kinase-DNA ligase 4 complex	5591	PRKDC
HC1767	DNA-dependent protein kinase-DNA ligase 4 complex	7520	XRCC5
HC1775	ALR	203068	TUBB
HC1775	ALR	7846	TUBA1A
HC1776	2A-DUB	203068	TUBB
HC1776	2A-DUB	3187	HNRNPH1
HC1826	Circadian Clock pathway	5682	PSMA1
HC1826	Circadian Clock pathway	1457	CSNK2A1
HC1826	Circadian Clock pathway	5704	PSMC4
HC1826	Circadian Clock pathway	7311	UBA52
HC1852	PBAF	203068	TUBB
HC1852	PBAF	60	ACTB
HC1885	p400-associated complex	10856	RUVBL2
HC1885	p400-associated complex	8607	RUVBL1
HC1885	p400-associated complex	60	ACTB
HC1907	CDC5L complex	3608	ILF2
HC1907	CDC5L complex	5591	PRKDC
HC1907	CDC5L complex	23451	SF3B1
HC1913	PFD-like	10856	RUVBL2
HC1913	PFD-like	8607	RUVBL1
HC1939	Arp2/3 protein complex	10094	ARPC3
HC1939	Arp2/3 protein complex	10097	ACTR2
HC1939	Arp2/3 protein complex	10096	ACTR3
HC1954	Toll pathway	5704	PSMC4
HC1954	Toll pathway	5682	PSMA1
HC197	Ribosome, cytoplasmic	6122	RPL3
HC197	Ribosome, cytoplasmic	6124	RPL4
HC197	Ribosome, cytoplasmic	6158	RPL28
HC197	Ribosome, cytoplasmic	7311	UBA52
HC197	Ribosome, cytoplasmic	6175	RPLP0
HC197	Ribosome, cytoplasmic	6156	RPL30
HC197	Ribosome, cytoplasmic	6181	RPLP2
HC197	Ribosome, cytoplasmic	6188	RPS3
HC197	Ribosome, cytoplasmic	6146	RPL22
HC1993	p400	10856	RUVBL2
HC1993	p400	60	ACTB
HC1993	p400	8607	RUVBL1
HC1997	multi-eIF complex	1965	EIF2S1
HC1997	multi-eIF complex	1968	EIF2S3
HC1997	multi-eIF complex	8668	EIF3I
HC2014	H3.3 com	7520	XRCC5
HC2014	H3.3 com	8359	HIST1H4A
HC2014	H3.3 com	5591	PRKDC
HC202	eIF2	1965	EIF2S1
HC202	eIF2	1968	EIF2S3
HC2067	Ribosome, archaea	6124	RPL4
HC2067	Ribosome, archaea	6156	RPL30
HC2067	Ribosome, archaea	7311	UBA52
HC2082	NuA4/Tip60-HAT complex B	8607	RUVBL1
HC2082	NuA4/Tip60-HAT complex B	10856	RUVBL2
HC212	glucose transport	4927	NUP88
HC212	glucose transport	8021	NUP214
HC2128	Htz1 coms	4676	NAP1L4
HC2128	Htz1 coms	345651	ACTBL2
HC2128	Htz1 coms	10856	RUVBL2
HC2128	Htz1 coms	8359	HIST1H4A
HC2128	Htz1 coms	58	ACTA1
HC2128	Htz1 coms	8607	RUVBL1
HC2128	Htz1 coms	60	ACTB
HC2135	protein polymerization	7846	TUBA1A
HC2135	protein polymerization	6188	RPS3
HC2141	NuA4	345651	ACTBL2
HC2141	NuA4	60	ACTB
HC2141	NuA4	58	ACTA1
HC2173	actin cytoskeleton organization	4637	MYL6
HC2173	actin cytoskeleton organization	23603	CORO1C
HC2173	actin cytoskeleton organization	58	ACTA1
HC2173	actin cytoskeleton organization	60	ACTB
HC2173	actin cytoskeleton organization	345651	ACTBL2
HC2175	nonhomologous end joining complex	7520	XRCC5
HC2175	nonhomologous end joining complex	5591	PRKDC
HC2203	SRCAP	8607	RUVBL1
HC2203	SRCAP	10856	RUVBL2
HC2329	protein transport	5861	RAB1A
HC2329	protein transport	7514	XPO1
HC240	Aminoacyl-tRNA biosynthesis, eukaryotes	4141	MARS
HC240	Aminoacyl-tRNA biosynthesis, eukaryotes	5917	RARS
HC2409	NuA4/Tip60 HAT complex	10856	RUVBL2
HC2409	NuA4/Tip60 HAT complex	8607	RUVBL1
HC2443	muscle filament sliding	4637	MYL6
HC2443	muscle filament sliding	4627	MYH9
HC245	negative regulation of translation involved in gene silencing by miRNA	10521	DDX17
HC245	negative regulation of translation involved in gene silencing by miRNA	1655	DDX5
HC2476	INO80 chromatin remodeling complex	10856	RUVBL2
HC2476	INO80 chromatin remodeling complex	8607	RUVBL1
HC2497	18S U11/U12 snRNP	4904	YBX1
HC2497	18S U11/U12 snRNP	1665	DHX15
HC2497	18S U11/U12 snRNP	23451	SF3B1
HC2529	TLE1 corepressor complex (MASH1 promoter-corepressor complex)	60	ACTB
HC2529	TLE1 corepressor complex (MASH1 promoter-corepressor complex)	4691	NCL
HC2542	methionyl glutamyl tRNA synthetase complex	4141	MARS
HC2542	methionyl glutamyl tRNA synthetase complex	9255	AIMP1
HC2549	Pol epsilon	1655	DDX5
HC2549	Pol epsilon	10521	DDX17
HC255	26S proteasome	5704	PSMC4
HC255	26S proteasome	5682	PSMA1
HC2613	NuA4/Tip60 HAT complex	10856	RUVBL2
HC2613	NuA4/Tip60 HAT complex	8607	RUVBL1
HC2675	Arp2/3 protein complex	10094	ARPC3
HC2675	Arp2/3 protein complex	10096	ACTR3
HC2675	Arp2/3 protein complex	10097	ACTR2
HC2695	ING3-TAP	10856	RUVBL2
HC2695	ING3-TAP	60	ACTB
HC2695	ING3-TAP	8607	RUVBL1
HC2708	60S ribosomal subunit, cytoplasmic	6175	RPLP0
HC2708	60S ribosomal subunit, cytoplasmic	6158	RPL28
HC2708	60S ribosomal subunit, cytoplasmic	6146	RPL22
HC2708	60S ribosomal subunit, cytoplasmic	6124	RPL4
HC2708	60S ribosomal subunit, cytoplasmic	6122	RPL3
HC2708	60S ribosomal subunit, cytoplasmic	6156	RPL30
HC2708	60S ribosomal subunit, cytoplasmic	7311	UBA52
HC2708	60S ribosomal subunit, cytoplasmic	6181	RPLP2
HC2714	TIP60 histone acetylase complex	8607	RUVBL1
HC2714	TIP60 histone acetylase complex	10856	RUVBL2
HC2715	Ino80 complex	10856	RUVBL2
HC2715	Ino80 complex	8607	RUVBL1
HC2738	SRP-dependent cotranslational protein targeting to membrane	6727	SRP14
HC2738	SRP-dependent cotranslational protein targeting to membrane	6731	SRP72
HC2764	Parvulin-associated pre-rRNP complex	6122	RPL3
HC2764	Parvulin-associated pre-rRNP complex	203068	TUBB
HC2764	Parvulin-associated pre-rRNP complex	6175	RPLP0
HC2764	Parvulin-associated pre-rRNP complex	6124	RPL4
HC2764	Parvulin-associated pre-rRNP complex	1655	DDX5
HC2764	Parvulin-associated pre-rRNP complex	9188	DDX21
HC2764	Parvulin-associated pre-rRNP complex	6188	RPS3
HC2764	Parvulin-associated pre-rRNP complex	1665	DHX15
HC2764	Parvulin-associated pre-rRNP complex	4691	NCL
HC2764	Parvulin-associated pre-rRNP complex	10521	DDX17
HC2779	Emerin complex 1	60	ACTB
HC2779	Emerin complex 1	4627	MYH9
HC2785	B-WICH	9188	DDX21
HC2785	B-WICH	23451	SF3B1
HC2785	B-WICH	7913	DEK
HC2792	Spliceosome	10521	DDX17
HC2792	Spliceosome	23451	SF3B1
HC2792	Spliceosome	57819	LSM2
HC2792	Spliceosome	1655	DDX5
HC2792	Spliceosome	1665	DHX15
HC2792	Spliceosome	26986	PABPC1
HC2792	Spliceosome	1660	DHX9
HC2803	Emerin complex 52	60	ACTB
HC2803	Emerin complex 52	3609	ILF3
HC2807	DMAP1-associated complex	8607	RUVBL1
HC2807	DMAP1-associated complex	10856	RUVBL2
HC2818	SRP-dependent cotranslational protein targeting to membrane	6188	RPS3
HC2818	SRP-dependent cotranslational protein targeting to membrane	6122	RPL3
HC2844	SRCAP-associated chromatin remodeling complex	10856	RUVBL2
HC2844	SRCAP-associated chromatin remodeling complex	8607	RUVBL1
HC290	DNA-PK-Ku complex	5591	PRKDC
HC290	DNA-PK-Ku complex	7520	XRCC5
HC2907	nuclear mRNA splicing, via spliceosome	10521	DDX17
HC2907	nuclear mRNA splicing, via spliceosome	1655	DDX5
HC291	cytoplasmic ribosomal large subunit	6175	RPLP0
HC291	cytoplasmic ribosomal large subunit	7311	UBA52
HC291	cytoplasmic ribosomal large subunit	6124	RPL4
HC291	cytoplasmic ribosomal large subunit	6146	RPL22
HC291	cytoplasmic ribosomal large subunit	6122	RPL3
HC291	cytoplasmic ribosomal large subunit	6181	RPLP2
HC291	cytoplasmic ribosomal large subunit	6156	RPL30
HC2923	Yph1-L	6122	RPL3
HC2923	Yph1-L	6124	RPL4
HC2923	Yph1-L	3692	EIF6
HC2955	DGCR8 multiprotein complex	4691	NCL
HC2955	DGCR8 multiprotein complex	10521	DDX17
HC2955	DGCR8 multiprotein complex	1655	DDX5
HC2955	DGCR8 multiprotein complex	3609	ILF3
HC2955	DGCR8 multiprotein complex	1660	DHX9
HC2955	DGCR8 multiprotein complex	3187	HNRNPH1
HC2982	hINO80	10856	RUVBL2
HC2982	hINO80	8607	RUVBL1
HC304	eukaryotic translation initiation factor 3 complex	8668	EIF3I
HC304	eukaryotic translation initiation factor 3 complex	27335	EIF3K
HC3041	nuclear mRNA splicing, via spliceosome	57819	LSM2
HC3041	nuclear mRNA splicing, via spliceosome	23451	SF3B1
HC3041	nuclear mRNA splicing, via spliceosome	1665	DHX15
HC3074	transcription, DNA-dependent	3609	ILF3
HC3074	transcription, DNA-dependent	3608	ILF2
HC3080	myosin complex	4627	MYH9
HC3080	myosin complex	4637	MYL6
HC31	TNF-alpha/Nf-kappa B signaling complex (RPL6, RPL30, RPS13, CHUK, DDX3X, NFKB2, NFKBIB, REL, IKBKG, NFKB1, MAP3K8, RELB, GLG1, NFKBIA, RELA, TNIP2, GTF2I)	2969	GTF2I
HC31	TNF-alpha/Nf-kappa B signaling complex (RPL6, RPL30, RPS13, CHUK, DDX3X, NFKB2, NFKBIB, REL, IKBKG, NFKB1, MAP3K8, RELB, GLG1, NFKBIA, RELA, TNIP2, GTF2I)	6156	RPL30
HC3185	TRBP containing complex (DICER, RPL7A, EIF6, MOV10 and subunits of the 60S ribosomal particle)	6158	RPL28
HC3185	TRBP containing complex (DICER, RPL7A, EIF6, MOV10 and subunits of the 60S ribosomal particle)	3692	EIF6
HC3185	TRBP containing complex (DICER, RPL7A, EIF6, MOV10 and subunits of the 60S ribosomal particle)	6156	RPL30
HC3185	TRBP containing complex (DICER, RPL7A, EIF6, MOV10 and subunits of the 60S ribosomal particle)	6181	RPLP2
HC320	spliceosomal complex	4670	HNRNPM
HC320	spliceosomal complex	23451	SF3B1
HC3205	proteasome complex	5704	PSMC4
HC3205	proteasome complex	5682	PSMA1
HC3205	proteasome complex	3315	HSPB1
HC3205	proteasome complex	5716	PSMD10
HC3220	Planar Cell Polarity pathway	4627	MYH9
HC3220	Planar Cell Polarity pathway	4637	MYL6
HC3317	URI complex (Unconventional prefoldin RPB5 Interactor)	8607	RUVBL1
HC3317	URI complex (Unconventional prefoldin RPB5 Interactor)	10856	RUVBL2
HC3318	INO80.com	58	ACTA1
HC3318	INO80.com	60	ACTB
HC3318	INO80.com	10856	RUVBL2
HC3318	INO80.com	345651	ACTBL2
HC3318	INO80.com	8607	RUVBL1
HC3319	Aminoacyl-tRNA biosynthesis, prokaryotes	4141	MARS
HC3319	Aminoacyl-tRNA biosynthesis, prokaryotes	5917	RARS
HC3340	DNA damage response, signal transduction by p53 class mediator resulting in cell cycle arrest	5704	PSMC4
HC3340	DNA damage response, signal transduction by p53 class mediator resulting in cell cycle arrest	5716	PSMD10
HC3340	DNA damage response, signal transduction by p53 class mediator resulting in cell cycle arrest	5682	PSMA1
HC3342	CRD-mediated mRNA stability complex	1660	DHX9
HC3342	CRD-mediated mRNA stability complex	4904	YBX1
HC3347	17S U2 snRNP	23451	SF3B1
HC3347	17S U2 snRNP	1665	DHX15
HC3388	translational initiation	1968	EIF2S3
HC3388	translational initiation	8668	EIF3I
HC3395	regulation of actin filament polymerization	10094	ARPC3
HC3395	regulation of actin filament polymerization	60	ACTB
HC3395	regulation of actin filament polymerization	345651	ACTBL2
HC3395	regulation of actin filament polymerization	10096	ACTR3
HC3395	regulation of actin filament polymerization	829	CAPZA1
HC3395	regulation of actin filament polymerization	10097	ACTR2
HC3420	Ribosome, eukaryotes	6122	RPL3
HC3420	Ribosome, eukaryotes	6124	RPL4
HC3420	Ribosome, eukaryotes	6158	RPL28
HC3420	Ribosome, eukaryotes	6175	RPLP0
HC3420	Ribosome, eukaryotes	7311	UBA52
HC3420	Ribosome, eukaryotes	6156	RPL30
HC3420	Ribosome, eukaryotes	6181	RPLP2
HC3420	Ribosome, eukaryotes	6188	RPS3
HC3420	Ribosome, eukaryotes	6146	RPL22
HC3437	transcription factor complex	5591	PRKDC
HC3437	transcription factor complex	3728	JUP
HC3464	striated muscle tissue development	4627	MYH9
HC3464	striated muscle tissue development	7170	TPM3
HC3464	striated muscle tissue development	4637	MYL6
HC3520	mRNA metabolic process	6122	RPL3
HC3520	mRNA metabolic process	10521	DDX17
HC3520	mRNA metabolic process	6181	RPLP2
HC3520	mRNA metabolic process	6156	RPL30
HC3520	mRNA metabolic process	6175	RPLP0
HC3520	mRNA metabolic process	1655	DDX5
HC3520	mRNA metabolic process	6124	RPL4
HC3520	mRNA metabolic process	3692	EIF6
HC3520	mRNA metabolic process	6188	RPS3
HC3524	PA700-20S-PA28 complex	5704	PSMC4
HC3524	PA700-20S-PA28 complex	5682	PSMA1
HC3524	PA700-20S-PA28 complex	5716	PSMD10
HC3525	19/22S regulator	5704	PSMC4
HC3525	19/22S regulator	5716	PSMD10
HC3550	DNA damage response, signal transduction by p53 class mediator resulting in cell cycle arrest	5682	PSMA1
HC3550	DNA damage response, signal transduction by p53 class mediator resulting in cell cycle arrest	5704	PSMC4
HC3559	TNF-alpha/NF-kappa B signaling complex 6	6124	RPL4
HC3559	TNF-alpha/NF-kappa B signaling complex 6	6156	RPL30
HC3582	protein polymerization	10383	TUBB4B
HC3582	protein polymerization	7514	XPO1
HC3582	protein polymerization	203068	TUBB
HC3618	Ino80p complex	345651	ACTBL2
HC3618	Ino80p complex	10856	RUVBL2
HC3618	Ino80p complex	58	ACTA1
HC3618	Ino80p complex	8607	RUVBL1
HC3618	Ino80p complex	60	ACTB
HC372	Drosha complex	1665	DHX15
HC372	Drosha complex	4670	HNRNPM
HC372	Drosha complex	1655	DDX5
HC372	Drosha complex	3187	HNRNPH1
HC372	Drosha complex	10521	DDX17
HC393	ribonucleoprotein complex	4670	HNRNPM
HC393	ribonucleoprotein complex	26986	PABPC1
HC393	ribonucleoprotein complex	4904	YBX1
HC393	ribonucleoprotein complex	1660	DHX9
HC393	ribonucleoprotein complex	10856	RUVBL2
HC393	ribonucleoprotein complex	6124	RPL4
HC393	ribonucleoprotein complex	1655	DDX5
HC393	ribonucleoprotein complex	3608	ILF2
HC393	ribonucleoprotein complex	6175	RPLP0
HC393	ribonucleoprotein complex	3609	ILF3
HC393	ribonucleoprotein complex	60	ACTB
HC393	ribonucleoprotein complex	6188	RPS3
HC393	ribonucleoprotein complex	6146	RPL22
HC393	ribonucleoprotein complex	7514	XPO1
HC393	ribonucleoprotein complex	4691	NCL
HC397	emerin	4627	MYH9
HC397	emerin	60	ACTB
HC414	NCOA6-DNA-PK-Ku-PARP1 complex	5591	PRKDC
HC414	NCOA6-DNA-PK-Ku-PARP1 complex	7520	XRCC5
HC425	putative complex without known function	1665	DHX15
HC425	putative complex without known function	4691	NCL
HC426	carboxylic acid metabolic process	813	CALU
HC426	carboxylic acid metabolic process	2171	FABP5
HC446	Swr1p complex	345651	ACTBL2
HC446	Swr1p complex	10856	RUVBL2
HC446	Swr1p complex	60	ACTB
HC446	Swr1p complex	58	ACTA1
HC446	Swr1p complex	8607	RUVBL1
HC504	TGF-Ncore	8021	NUP214
HC504	TGF-Ncore	7514	XPO1
HC510	Large Drosha complex	4670	HNRNPM
HC510	Large Drosha complex	1655	DDX5
HC510	Large Drosha complex	3609	ILF3
HC510	Large Drosha complex	3187	HNRNPH1
HC510	Large Drosha complex	1665	DHX15
HC510	Large Drosha complex	10521	DDX17
HC510	Large Drosha complex	3608	ILF2
HC511	Nuclear pore complex	8021	NUP214
HC511	Nuclear pore complex	4927	NUP88
HC572	Nop56p-associated pre-rRNA complex	4904	YBX1
HC572	Nop56p-associated pre-rRNA complex	4670	HNRNPM
HC572	Nop56p-associated pre-rRNA complex	3608	ILF2
HC572	Nop56p-associated pre-rRNA complex	9188	DDX21
HC572	Nop56p-associated pre-rRNA complex	6158	RPL28
HC572	Nop56p-associated pre-rRNA complex	3609	ILF3
HC572	Nop56p-associated pre-rRNA complex	6727	SRP14
HC572	Nop56p-associated pre-rRNA complex	6124	RPL4
HC572	Nop56p-associated pre-rRNA complex	6175	RPLP0
HC572	Nop56p-associated pre-rRNA complex	7846	TUBA1A
HC572	Nop56p-associated pre-rRNA complex	6156	RPL30
HC572	Nop56p-associated pre-rRNA complex	6181	RPLP2
HC572	Nop56p-associated pre-rRNA complex	1660	DHX9
HC572	Nop56p-associated pre-rRNA complex	6122	RPL3
HC572	Nop56p-associated pre-rRNA complex	6146	RPL22
HC572	Nop56p-associated pre-rRNA complex	4691	NCL
HC575	Toposome	9188	DDX21
HC575	Toposome	1660	DHX9
HC616	Tubulins	203068	TUBB
HC616	Tubulins	7846	TUBA1A
HC616	Tubulins	10383	TUBB4B
HC645	Hedgehog pathway	5704	PSMC4
HC645	Hedgehog pathway	5682	PSMA1
HC645	Hedgehog pathway	7311	UBA52
HC66	organ development	60	ACTB
HC66	organ development	3315	HSPB1
HC66	organ development	4627	MYH9
HC66	organ development	7170	TPM3
HC66	organ development	87	ACTN1
HC66	organ development	345651	ACTBL2
HC66	organ development	4637	MYL6
HC71	MGC1-DNA-PKcs-Ku complex	7520	XRCC5
HC71	MGC1-DNA-PKcs-Ku complex	5591	PRKDC
HC750	eIF3 complex (EIF3S6, EIF3S5, EIF3S4, EIF3S3, EIF3S6IP, EIF3S2, EIF3S9, EIF3S12, EIF3S10, EIF3S8, EIF3S1, EIF3S7, PCID1)	8668	EIF3I
HC750	eIF3 complex (EIF3S6, EIF3S5, EIF3S4, EIF3S3, EIF3S6IP, EIF3S2, EIF3S9, EIF3S12, EIF3S10, EIF3S8, EIF3S1, EIF3S7, PCID1)	27335	EIF3K
HC782	Polycystin-1 multiprotein complex (ACTN1, CDH1, SRC, JUP, VCL, CTNNB1, PXN, BCAR1, PKD1, PTK2, TLN1)	87	ACTN1
HC782	Polycystin-1 multiprotein complex (ACTN1, CDH1, SRC, JUP, VCL, CTNNB1, PXN, BCAR1, PKD1, PTK2, TLN1)	3728	JUP
HC797	PBAF.2	60	ACTB
HC797	PBAF.2	203068	TUBB
HC864	H3.1 com	5591	PRKDC
HC864	H3.1 com	8359	HIST1H4A
HC864	H3.1 com	7520	XRCC5
HC935	NuA4/Tip60-HAT complex A	10856	RUVBL2
HC935	NuA4/Tip60-HAT complex A	8607	RUVBL1
HC953	Multisynthetase complex	9255	AIMP1
HC953	Multisynthetase complex	4141	MARS
HC953	Multisynthetase complex	5917	RARS
HC982	sarcomere organization	345651	ACTBL2
HC982	sarcomere organization	60	ACTB
