# Supplementary material for: Understanding a high-risk acute myeloid leukemia by analyzing the interactome of its major driver mutation
Source: PLoS Genet. 2022 Oct 26;18(10):e1010463. doi: 10.1371/journal.pgen.1010463 (PMC9639852; doi:10.1371/journal.pgen.1010463)
Supplement: S3 Table — (CSV) [file pgen.1010463.s009.csv]

EnrichmentMap::Colouring (hsapiens.CORUM.name)	EnrichmentMap::Colouring (hsapiens.GO_BP.name)	EnrichmentMap::Colouring (hsapiens.GO_MF.name)	EnrichmentMap::Colouring (hsapiens.MIRNA.name)	EnrichmentMap::Colouring (hsapiens.REAC.name)	EnrichmentMap::Colouring (hsapiens.WP.name)	EnrichmentMap::ES (hsapiens.CORUM.name)	EnrichmentMap::ES (hsapiens.GO_BP.name)	EnrichmentMap::ES (hsapiens.GO_MF.name)	EnrichmentMap::ES (hsapiens.MIRNA.name)	EnrichmentMap::ES (hsapiens.REAC.name)	EnrichmentMap::ES (hsapiens.WP.name)	EnrichmentMap::fdr_qvalue (hsapiens.CORUM.name)	EnrichmentMap::fdr_qvalue (hsapiens.GO_BP.name)	EnrichmentMap::fdr_qvalue (hsapiens.GO_MF.name)	EnrichmentMap::fdr_qvalue (hsapiens.MIRNA.name)	EnrichmentMap::fdr_qvalue (hsapiens.REAC.name)	EnrichmentMap::fdr_qvalue (hsapiens.WP.name)	EnrichmentMap::Formatted_name	EnrichmentMap::fwer_qvalue (hsapiens.CORUM.name)	EnrichmentMap::fwer_qvalue (hsapiens.GO_BP.name)	EnrichmentMap::fwer_qvalue (hsapiens.GO_MF.name)	EnrichmentMap::fwer_qvalue (hsapiens.MIRNA.name)	EnrichmentMap::fwer_qvalue (hsapiens.REAC.name)	EnrichmentMap::fwer_qvalue (hsapiens.WP.name)	EnrichmentMap::Genes	EnrichmentMap::GS_DESCR	EnrichmentMap::gs_size	EnrichmentMap::GS_Type	EnrichmentMap::Name	EnrichmentMap::NES (hsapiens.CORUM.name)	EnrichmentMap::NES (hsapiens.GO_BP.name)	EnrichmentMap::NES (hsapiens.GO_MF.name)	EnrichmentMap::NES (hsapiens.MIRNA.name)	EnrichmentMap::NES (hsapiens.REAC.name)	EnrichmentMap::NES (hsapiens.WP.name)	EnrichmentMap::pvalue (hsapiens.CORUM.name)	EnrichmentMap::pvalue (hsapiens.GO_BP.name)	EnrichmentMap::pvalue (hsapiens.GO_MF.name)	EnrichmentMap::pvalue (hsapiens.MIRNA.name)	EnrichmentMap::pvalue (hsapiens.REAC.name)	EnrichmentMap::pvalue (hsapiens.WP.name)	name	selected	shared name
1	1	1	1	1	1							8.31E-14	8.31E-14	8.31E-14	8.31E-14	8.31E-14	8.31E-14	GO:0043312							CCT8|TUBB|XRCC5|S100A8|ACTR2|JUP|S100A9|SRP14|ILF2	neutrophil degranulation	9	ENR	GO:0043312	1	1	1	1	1	1	8.31E-14	8.31E-14	8.31E-14	8.31E-14	8.31E-14	8.31E-14	GO:0043312	false	GO:0043312
1	1	1	1	1	1							9.76E-14	9.76E-14	9.76E-14	9.76E-14	9.76E-14	9.76E-14	GO:0002283							CCT8|TUBB|XRCC5|S100A8|ACTR2|JUP|S100A9|SRP14|ILF2	neutrophil activation involved in immune response	9	ENR	GO:0002283	1	1	1	1	1	1	9.76E-14	9.76E-14	9.76E-14	9.76E-14	9.76E-14	9.76E-14	GO:0002283	false	GO:0002283
1	1	1	1	1	1							1.06E-13	1.06E-13	1.06E-13	1.06E-13	1.06E-13	1.06E-13	GO:0051649							ANP32B|DHX9|UBA52|XRCC5|RPL28|JUP|S100A8|RPL3|ACTB|S100A9|ILF2|RPL4|MYH9|RPL22|RPS3|EIF6|XPO1|TUBB|CAPZA1|RPLP0|ACTR3|RPLP2|ACTR2|TUBA1A|SRP14|CCT8|ACTN1|RPL30|TRIM28|SYNE2	establishment of localization in cell	30	ENR	GO:0051649	1	1	1	1	1	1	1.06E-13	1.06E-13	1.06E-13	1.06E-13	1.06E-13	1.06E-13	GO:0051649	false	GO:0051649
1	1	1	1	1	1							1.42E-13	1.42E-13	1.42E-13	1.42E-13	1.42E-13	1.42E-13	GO:0002446							CCT8|TUBB|XRCC5|S100A8|ACTR2|JUP|S100A9|SRP14|ILF2	neutrophil mediated immunity	9	ENR	GO:0002446	1	1	1	1	1	1	1.42E-13	1.42E-13	1.42E-13	1.42E-13	1.42E-13	1.42E-13	GO:0002446	false	GO:0002446
1	1	1	1	1	1							1.57E-13	1.57E-13	1.57E-13	1.57E-13	1.57E-13	1.57E-13	GO:0042119							CCT8|TUBB|XRCC5|S100A8|ACTR2|JUP|S100A9|SRP14|ILF2	neutrophil activation	9	ENR	GO:0042119	1	1	1	1	1	1	1.57E-13	1.57E-13	1.57E-13	1.57E-13	1.57E-13	1.57E-13	GO:0042119	false	GO:0042119
1	1	1	1	1	1							2.15E-13	2.15E-13	2.15E-13	2.15E-13	2.15E-13	2.15E-13	GO:0036230							CCT8|TUBB|XRCC5|S100A8|ACTR2|JUP|S100A9|SRP14|ILF2	granulocyte activation	9	ENR	GO:0036230	1	1	1	1	1	1	2.15E-13	2.15E-13	2.15E-13	2.15E-13	2.15E-13	2.15E-13	GO:0036230	false	GO:0036230
1	1	1	1	1	1							3.76E-13	3.76E-13	3.76E-13	3.76E-13	3.76E-13	3.76E-13	GO:0043299							CCT8|TUBB|XRCC5|S100A8|ACTR2|JUP|S100A9|SRP14|ILF2	leukocyte degranulation	9	ENR	GO:0043299	1	1	1	1	1	1	3.76E-13	3.76E-13	3.76E-13	3.76E-13	3.76E-13	3.76E-13	GO:0043299	false	GO:0043299
1	1	1	1	1	1							4.53E-13	4.53E-13	4.53E-13	4.53E-13	4.53E-13	4.53E-13	GO:0045055							MYH9|CCT8|XRCC5|TUBB|ACTN1|S100A8|ACTR2|JUP|S100A9|SRP14|ILF2	regulated exocytosis	11	ENR	GO:0045055	1	1	1	1	1	1	4.53E-13	4.53E-13	4.53E-13	4.53E-13	4.53E-13	4.53E-13	GO:0045055	false	GO:0045055
1	1	1	1	1	1							4.60E-13	4.60E-13	4.60E-13	4.60E-13	4.60E-13	4.60E-13	GO:0002275							CCT8|TUBB|XRCC5|S100A8|ACTR2|JUP|S100A9|SRP14|ILF2	myeloid cell activation involved in immune response	9	ENR	GO:0002275	1	1	1	1	1	1	4.60E-13	4.60E-13	4.60E-13	4.60E-13	4.60E-13	4.60E-13	GO:0002275	false	GO:0002275
1	1	1	1	1	1							6.19E-13	6.19E-13	6.19E-13	6.19E-13	6.19E-13	6.19E-13	GO:0002444							CCT8|TUBB|XRCC5|S100A8|ACTR2|JUP|S100A9|SRP14|ILF2|DDX21	myeloid leukocyte mediated immunity	10	ENR	GO:0002444	1	1	1	1	1	1	6.19E-13	6.19E-13	6.19E-13	6.19E-13	6.19E-13	6.19E-13	GO:0002444	false	GO:0002444
1	1	1	1	1	1							2.64E-12	2.64E-12	2.64E-12	2.64E-12	2.64E-12	2.64E-12	GO:0002274							CCT8|TUBB|XRCC5|S100A8|ACTR2|JUP|S100A9|SRP14|ILF2	myeloid leukocyte activation	9	ENR	GO:0002274	1	1	1	1	1	1	2.64E-12	2.64E-12	2.64E-12	2.64E-12	2.64E-12	2.64E-12	GO:0002274	false	GO:0002274
1	1	1	1	1	1							1.17E-11	1.17E-11	1.17E-11	1.17E-11	1.17E-11	1.17E-11	GO:0006887							MYH9|CCT8|XRCC5|TUBB|ACTN1|S100A8|ACTR2|JUP|S100A9|SRP14|ILF2	exocytosis	11	ENR	GO:0006887	1	1	1	1	1	1	1.17E-11	1.17E-11	1.17E-11	1.17E-11	1.17E-11	1.17E-11	GO:0006887	false	GO:0006887
1	1	1	1	1	1							1.37E-11	1.37E-11	1.37E-11	1.37E-11	1.37E-11	1.37E-11	GO:0003723							DHX9|SF3B1|XRCC5|EIF3K|AIMP1|RPL28|PSMA1|DEK|ILF3|KHSRP|RPL3|DDX5|ILF2|DDX21|RPL4|MYH9|RPL22|RPS3|EIF6|XPO1|NCL|PABPC1|RPLP0|HNRNPH1|SRP14|EIF3I|EIF2S1|HNRNPM|PRKDC|YBX1|ACTN1|RPL30|DHX15|TRIM28|EIF2S3|LSM2	RNA binding	36	ENR	GO:0003723	1	1	1	1	1	1	1.37E-11	1.37E-11	1.37E-11	1.37E-11	1.37E-11	1.37E-11	GO:0003723	false	GO:0003723
1	1	1	1	1	1							3.05E-11	3.05E-11	3.05E-11	3.05E-11	3.05E-11	3.05E-11	GO:0051641							ANP32B|DHX9|UBA52|XRCC5|RPL28|JUP|RUVBL2|S100A8|RPL3|ACTB|S100A9|ILF2|RPL4|MYH9|RPL22|RPS3|EIF6|XPO1|TUBB|CAPZA1|RPLP0|ACTR3|RPLP2|ACTR2|TUBA1A|SRP14|CCT8|YBX1|ACTN1|RPL30|TRIM28|SYNE2	cellular localization	32	ENR	GO:0051641	1	1	1	1	1	1	3.05E-11	3.05E-11	3.05E-11	3.05E-11	3.05E-11	3.05E-11	GO:0051641	false	GO:0051641
1	1	1	1	1	1							4.09E-11	4.09E-11	4.09E-11	4.09E-11	4.09E-11	4.09E-11	GO:0006402							RPL22|DHX9|RPS3|XPO1|UBA52|PABPC1|RPLP0|RPLP2|PSMC4|RPL28|PSMA1|PSMD10|HNRNPM|YBX1|RPL30|KHSRP|RPL3|DDX5|LSM2|RPL4	mRNA catabolic process	20	ENR	GO:0006402	1	1	1	1	1	1	4.09E-11	4.09E-11	4.09E-11	4.09E-11	4.09E-11	4.09E-11	GO:0006402	false	GO:0006402
1	1	1	1	1	1							9.88E-11	9.88E-11	9.88E-11	9.88E-11	9.88E-11	9.88E-11	GO:0002366							CCT8|TUBB|XRCC5|S100A8|ACTR2|JUP|S100A9|SRP14|ILF2	leukocyte activation involved in immune response	9	ENR	GO:0002366	1	1	1	1	1	1	9.88E-11	9.88E-11	9.88E-11	9.88E-11	9.88E-11	9.88E-11	GO:0002366	false	GO:0002366
1	1	1	1	1	1							1.15E-10	1.15E-10	1.15E-10	1.15E-10	1.15E-10	1.15E-10	GO:0002263							CCT8|TUBB|XRCC5|S100A8|ACTR2|JUP|S100A9|SRP14|ILF2	cell activation involved in immune response	9	ENR	GO:0002263	1	1	1	1	1	1	1.15E-10	1.15E-10	1.15E-10	1.15E-10	1.15E-10	1.15E-10	GO:0002263	false	GO:0002263
1	1	1	1	1	1							1.22E-10	1.22E-10	1.22E-10	1.22E-10	1.22E-10	1.22E-10	GO:0006413							RPL22|RPS3|EIF6|UBA52|EIF3K|PABPC1|RPLP0|RPLP2|RPL28|EIF2S1|EIF3I|RPL30|RPL3|EIF2S3|RPL4	translational initiation	15	ENR	GO:0006413	1	1	1	1	1	1	1.22E-10	1.22E-10	1.22E-10	1.22E-10	1.22E-10	1.22E-10	GO:0006413	false	GO:0006413
1	1	1	1	1	1							2.11E-10	2.11E-10	2.11E-10	2.11E-10	2.11E-10	2.11E-10	REAC:R-HSA-1568 27							RPL22|RPS3|UBA52|EIF3K|PABPC1|RPLP0|RPLP2|RPL28|EIF3I|EIF2S1|RPL30|RPL3|EIF2S3|RPL4	L13a-mediated translational silencing of Ceruloplasmin expression	14	ENR	REAC:R-HSA-156827	1	1	1	1	1	1	2.11E-10	2.11E-10	2.11E-10	2.11E-10	2.11E-10	2.11E-10	REAC:R-HSA-156827	false	REAC:R-HSA-156827
1	1	1	1	1	1							3.40E-10	3.40E-10	3.40E-10	3.40E-10	3.40E-10	3.40E-10	GO:0006401							RPL22|DHX9|RPS3|XPO1|UBA52|PABPC1|RPLP0|RPLP2|PSMC4|RPL28|PSMA1|PSMD10|HNRNPM|YBX1|RPL30|KHSRP|RPL3|DDX5|LSM2|RPL4	RNA catabolic process	20	ENR	GO:0006401	1	1	1	1	1	1	3.40E-10	3.40E-10	3.40E-10	3.40E-10	3.40E-10	3.40E-10	GO:0006401	false	GO:0006401
1	1	1	1	1	1							3.50E-10	3.50E-10	3.50E-10	3.50E-10	3.50E-10	3.50E-10	GO:0043043							RPL22|DHX9|RPS3|EIF6|UBA52|EIF3K|NCL|PABPC1|RPLP0|AIMP1|RPLP2|RPL28|EIF3I|EIF2S1|ILF3|YBX1|RPL30|KHSRP|RPL3|EIF2S3|RPL4	peptide biosynthetic process	21	ENR	GO:0043043	1	1	1	1	1	1	3.50E-10	3.50E-10	3.50E-10	3.50E-10	3.50E-10	3.50E-10	GO:0043043	false	GO:0043043
1	1	1	1	1	1							3.92E-10	3.92E-10	3.92E-10	3.92E-10	3.92E-10	3.92E-10	REAC:R-HSA-6798 695							CCT8|TUBB|XRCC5|S100A8|ACTR2|JUP|S100A9|SRP14|ILF2	Neutrophil degranulation	9	ENR	REAC:R-HSA-6798695	1	1	1	1	1	1	3.92E-10	3.92E-10	3.92E-10	3.92E-10	3.92E-10	3.92E-10	REAC:R-HSA-6798695	false	REAC:R-HSA-6798695
0.999999999	0.999999999	0.999999999	0.999999999	0.999999999	0.999999999							5.56E-10	5.56E-10	5.56E-10	5.56E-10	5.56E-10	5.56E-10	REAC:R-HSA-7261 3							RPL22|RPS3|UBA52|EIF3K|PABPC1|RPLP0|RPLP2|RPL28|EIF3I|EIF2S1|RPL30|RPL3|EIF2S3|RPL4	Eukaryotic Translation Initiation	14	ENR	REAC:R-HSA-72613	1	1	1	1	1	1	5.56E-10	5.56E-10	5.56E-10	5.56E-10	5.56E-10	5.56E-10	REAC:R-HSA-72613	false	REAC:R-HSA-72613
0.999999999	0.999999999	0.999999999	0.999999999	0.999999999	0.999999999							5.56E-10	5.56E-10	5.56E-10	5.56E-10	5.56E-10	5.56E-10	REAC:R-HSA-7273 7							RPL22|RPS3|UBA52|EIF3K|PABPC1|RPLP0|RPLP2|RPL28|EIF3I|EIF2S1|RPL30|RPL3|EIF2S3|RPL4	Cap-dependent Translation Initiation	14	ENR	REAC:R-HSA-72737	1	1	1	1	1	1	5.56E-10	5.56E-10	5.56E-10	5.56E-10	5.56E-10	5.56E-10	REAC:R-HSA-72737	false	REAC:R-HSA-72737
0.999999999	0.999999999	0.999999999	0.999999999	0.999999999	0.999999999							8.70E-10	8.70E-10	8.70E-10	8.70E-10	8.70E-10	8.70E-10	GO:0005198							RPL22|RPS3|ARPC3|UBA52|TUBB|ACTR3|RPLP0|RPLP2|TUBA1A|ACTR2|RPL28|JUP|MYL6|ACTN1|RPL30|RPL3|ACTB|RPL4	structural molecule activity	18	ENR	GO:0005198	1	1	1	1	1	1	8.70E-10	8.70E-10	8.70E-10	8.70E-10	8.70E-10	8.70E-10	GO:0005198	false	GO:0005198
0.999999999	0.999999999	0.999999999	0.999999999	0.999999999	0.999999999							1.06E-09	1.06E-09	1.06E-09	1.06E-09	1.06E-09	1.06E-09	GO:0006810							ANP32B|DHX9|PIP|UBA52|XRCC5|AIMP1|PSMC4|RPL28|JUP|PSMA1|AZGP1|S100A8|KHSRP|RPL3|ACTB|S100A9|ILF2|RPL4|MYH9|RPL22|RPS3|EIF6|ARPC3|XPO1|TUBB|CAPZA1|RPLP0|ACTR3|RPLP2|ACTR2|TUBA1A|SRP14|EIF2S1|PSMD10|CCT8|YBX1|ACTN1|RPL30|TRIM28|SYNE2|EIF2S3	transport	41	ENR	GO:0006810	1	1	1	1	1	1	1.06E-09	1.06E-09	1.06E-09	1.06E-09	1.06E-09	1.06E-09	GO:0006810	false	GO:0006810
0.999999999	0.999999999	0.999999999	0.999999999	0.999999999	0.999999999							1.07E-09	1.07E-09	1.07E-09	1.07E-09	1.07E-09	1.07E-09	GO:0006412							RPL22|DHX9|RPS3|EIF6|UBA52|EIF3K|NCL|PABPC1|RPLP0|AIMP1|RPLP2|RPL28|EIF3I|EIF2S1|ILF3|YBX1|RPL30|KHSRP|RPL3|EIF2S3|RPL4	translation	21	ENR	GO:0006412	1	1	1	1	1	1	1.07E-09	1.07E-09	1.07E-09	1.07E-09	1.07E-09	1.07E-09	GO:0006412	false	GO:0006412
0.999999999	0.999999999	0.999999999	0.999999999	0.999999999	0.999999999							1.10E-09	1.10E-09	1.10E-09	1.10E-09	1.10E-09	1.10E-09	GO:0051234							ANP32B|DHX9|PIP|UBA52|XRCC5|AIMP1|PSMC4|RPL28|JUP|PSMA1|RUVBL2|AZGP1|S100A8|KHSRP|RPL3|ACTB|S100A9|ILF2|RPL4|MYH9|RPL22|RPS3|EIF6|ARPC3|XPO1|TUBB|CAPZA1|RPLP0|ACTR3|RPLP2|ACTR2|TUBA1A|SRP14|EIF2S1|PSMD10|CCT8|YBX1|ACTN1|RPL30|TRIM28|SYNE2|EIF2S3	establishment of localization	42	ENR	GO:0051234	1	1	1	1	1	1	1.10E-09	1.10E-09	1.10E-09	1.10E-09	1.10E-09	1.10E-09	GO:0051234	false	GO:0051234
0.999999998	0.999999998	0.999999998	0.999999998	0.999999998	0.999999998							2.11E-09	2.11E-09	2.11E-09	2.11E-09	2.11E-09	2.11E-09	GO:0043604							RPL22|DHX9|RPS3|EIF6|UBA52|EIF3K|NCL|PABPC1|RPLP0|AIMP1|RPLP2|RPL28|EIF3I|EIF2S1|ILF3|YBX1|RPL30|KHSRP|RPL3|EIF2S3|RPL4	amide biosynthetic process	21	ENR	GO:0043604	1	1	1	1	1	1	2.11E-09	2.11E-09	2.11E-09	2.11E-09	2.11E-09	2.11E-09	GO:0043604	false	GO:0043604
0.999999998	0.999999998	0.999999998	0.999999998	0.999999998	0.999999998							2.27E-09	2.27E-09	2.27E-09	2.27E-09	2.27E-09	2.27E-09	REAC:R-HSA-1682 49							MYH9|DHX9|ARPC3|UBA52|XRCC5|TUBB|CAPZA1|ACTR3|ACTR2|PSMC4|JUP|SRP14|PSMA1|CCT8|PSMD10|PRKDC|S100A8|ACTB|S100A9|ILF2	Innate Immune System	20	ENR	REAC:R-HSA-168249	1	1	1	1	1	1	2.27E-09	2.27E-09	2.27E-09	2.27E-09	2.27E-09	2.27E-09	REAC:R-HSA-168249	false	REAC:R-HSA-168249
0.999999998	0.999999998	0.999999998	0.999999998	0.999999998	0.999999998							2.30E-09	2.30E-09	2.30E-09	2.30E-09	2.30E-09	2.30E-09	GO:0002443							CCT8|XRCC5|TUBB|AZGP1|S100A8|ACTR2|JUP|S100A9|SRP14|ILF2|DDX21	leukocyte mediated immunity	11	ENR	GO:0002443	1	1	1	1	1	1	2.30E-09	2.30E-09	2.30E-09	2.30E-09	2.30E-09	2.30E-09	GO:0002443	false	GO:0002443
0.999999997	0.999999997	0.999999997	0.999999997	0.999999997	0.999999997							2.73E-09	2.73E-09	2.73E-09	2.73E-09	2.73E-09	2.73E-09	GO:0006518							RPL22|DHX9|RPS3|EIF6|UBA52|EIF3K|NCL|PABPC1|RPLP0|AIMP1|RPLP2|RPL28|EIF3I|EIF2S1|ILF3|YBX1|RPL30|KHSRP|RPL3|EIF2S3|RPL4	peptide metabolic process	21	ENR	GO:0006518	1	1	1	1	1	1	2.73E-09	2.73E-09	2.73E-09	2.73E-09	2.73E-09	2.73E-09	GO:0006518	false	GO:0006518
0.999999996	0.999999996	0.999999996	0.999999996	0.999999996	0.999999996							3.56E-09	3.56E-09	3.56E-09	3.56E-09	3.56E-09	3.56E-09	GO:0046700							RPL22|DHX9|RPS3|XPO1|UBA52|PABPC1|RPLP0|RPLP2|PSMC4|RPL28|PSMA1|PSMD10|HNRNPM|YBX1|RPL30|KHSRP|RPL3|DDX5|LSM2|RPL4	heterocycle catabolic process	20	ENR	GO:0046700	1	1	1	1	1	1	3.56E-09	3.56E-09	3.56E-09	3.56E-09	3.56E-09	3.56E-09	GO:0046700	false	GO:0046700
0.999999996	0.999999996	0.999999996	0.999999996	0.999999996	0.999999996							3.84E-09	3.84E-09	3.84E-09	3.84E-09	3.84E-09	3.84E-09	GO:0044270							RPL22|DHX9|RPS3|XPO1|UBA52|PABPC1|RPLP0|RPLP2|PSMC4|RPL28|PSMA1|PSMD10|HNRNPM|YBX1|RPL30|KHSRP|RPL3|DDX5|LSM2|RPL4	cellular nitrogen compound catabolic process	20	ENR	GO:0044270	1	1	1	1	1	1	3.84E-09	3.84E-09	3.84E-09	3.84E-09	3.84E-09	3.84E-09	GO:0044270	false	GO:0044270
0.999999996	0.999999996	0.999999996	0.999999996	0.999999996	0.999999996							4.48E-09	4.48E-09	4.48E-09	4.48E-09	4.48E-09	4.48E-09	REAC:R-HSA-7270 6							RPL22|RPS3|UBA52|EIF3K|RPLP0|RPLP2|RPL28|EIF3I|EIF2S1|RPL30|RPL3|EIF2S3|RPL4	GTP hydrolysis and joining of the 60S ribosomal subunit	13	ENR	REAC:R-HSA-72706	1	1	1	1	1	1	4.48E-09	4.48E-09	4.48E-09	4.48E-09	4.48E-09	4.48E-09	REAC:R-HSA-72706	false	REAC:R-HSA-72706
0.999999995	0.999999995	0.999999995	0.999999995	0.999999995	0.999999995							4.96E-09	4.96E-09	4.96E-09	4.96E-09	4.96E-09	4.96E-09	GO:0002252							DHX9|ARPC3|XRCC5|TUBB|AIMP1|ACTR3|ACTR2|JUP|SRP14|CCT8|ILF3|PRKDC|AZGP1|S100A8|ACTB|S100A9|ILF2|DDX21	immune effector process	18	ENR	GO:0002252	1	1	1	1	1	1	4.96E-09	4.96E-09	4.96E-09	4.96E-09	4.96E-09	4.96E-09	GO:0002252	false	GO:0002252
0.999999995	0.999999995	0.999999995	0.999999995	0.999999995	0.999999995							5.24E-09	5.24E-09	5.24E-09	5.24E-09	5.24E-09	5.24E-09	GO:0034655							RPL22|DHX9|RPS3|XPO1|UBA52|PABPC1|RPLP0|RPLP2|PSMC4|RPL28|PSMA1|PSMD10|HNRNPM|YBX1|RPL30|KHSRP|RPL3|DDX5|LSM2|RPL4	nucleobase-containing compound catabolic process	20	ENR	GO:0034655	1	1	1	1	1	1	5.24E-09	5.24E-09	5.24E-09	5.24E-09	5.24E-09	5.24E-09	GO:0034655	false	GO:0034655
0.999999994	0.999999994	0.999999994	0.999999994	0.999999994	0.999999994							6.10E-09	6.10E-09	6.10E-09	6.10E-09	6.10E-09	6.10E-09	GO:0019439							RPL22|DHX9|RPS3|XPO1|UBA52|PABPC1|RPLP0|RPLP2|PSMC4|RPL28|PSMA1|PSMD10|HNRNPM|YBX1|RPL30|KHSRP|RPL3|DDX5|LSM2|RPL4	aromatic compound catabolic process	20	ENR	GO:0019439	1	1	1	1	1	1	6.10E-09	6.10E-09	6.10E-09	6.10E-09	6.10E-09	6.10E-09	GO:0019439	false	GO:0019439
0.999999992	0.999999992	0.999999992	0.999999992	0.999999992	0.999999992							7.55E-09	7.55E-09	7.55E-09	7.55E-09	7.55E-09	7.55E-09	GO:0044403							RPL22|DHX9|RPS3|XPO1|UBA52|XRCC5|PABPC1|RPLP0|RPLP2|RPL28|DEK|ILF3|RPL30|RPL3|TRIM28|DDX5|RPL4	symbiotic process	17	ENR	GO:0044403	1	1	1	1	1	1	7.55E-09	7.55E-09	7.55E-09	7.55E-09	7.55E-09	7.55E-09	GO:0044403	false	GO:0044403
0.999999988	0.999999988	0.999999988	0.999999988	0.999999988	0.999999988							1.18E-08	1.18E-08	1.18E-08	1.18E-08	1.18E-08	1.18E-08	GO:0044419							DHX9|UBA52|XRCC5|AIMP1|PSMC4|RPL28|PSMA1|DEK|ILF3|S100A8|RPL3|DDX5|S100A9|DDX21|RPL4|RPL22|RPS3|XPO1|TUBB|PABPC1|CAPZA1|RPLP0|ACTR3|RPLP2|ACTR2|PSMD10|PRKDC|RPL30|TRIM28	interspecies interaction between organisms	29	ENR	GO:0044419	1	1	1	1	1	1	1.18E-08	1.18E-08	1.18E-08	1.18E-08	1.18E-08	1.18E-08	GO:0044419	false	GO:0044419
0.999999986	0.999999986	0.999999986	0.999999986	0.999999986	0.999999986							1.40E-08	1.40E-08	1.40E-08	1.40E-08	1.40E-08	1.40E-08	GO:0006955							DHX9|RPS3|ARPC3|XRCC5|TUBB|CAPZA1|ACTR3|ACTR2|PSMC4|JUP|SRP14|PSMA1|PSMD10|CCT8|PRKDC|RPL30|AZGP1|S100A8|TRIM28|ACTB|S100A9|ILF2|DDX21	immune response	23	ENR	GO:0006955	1	1	1	1	1	1	1.40E-08	1.40E-08	1.40E-08	1.40E-08	1.40E-08	1.40E-08	GO:0006955	false	GO:0006955
0.999999983	0.999999983	0.999999983	0.999999983	0.999999983	0.999999983							1.65E-08	1.65E-08	1.65E-08	1.65E-08	1.65E-08	1.65E-08	GO:1901361							RPL22|DHX9|RPS3|XPO1|UBA52|PABPC1|RPLP0|RPLP2|PSMC4|RPL28|PSMA1|PSMD10|HNRNPM|YBX1|RPL30|KHSRP|RPL3|DDX5|LSM2|RPL4	organic cyclic compound catabolic process	20	ENR	GO:1901361	1	1	1	1	1	1	1.65E-08	1.65E-08	1.65E-08	1.65E-08	1.65E-08	1.65E-08	GO:1901361	false	GO:1901361
0.999999977	0.999999977	0.999999977	0.999999977	0.999999977	0.999999977							2.27E-08	2.27E-08	2.27E-08	2.27E-08	2.27E-08	2.27E-08	GO:0043603							RPL22|DHX9|RPS3|EIF6|SUCLG2|UBA52|EIF3K|NCL|PABPC1|RPLP0|AIMP1|RPLP2|RPL28|EIF3I|EIF2S1|ILF3|YBX1|RPL30|KHSRP|RPL3|EIF2S3|RPL4	cellular amide metabolic process	22	ENR	GO:0043603	1	1	1	1	1	1	2.27E-08	2.27E-08	2.27E-08	2.27E-08	2.27E-08	2.27E-08	GO:0043603	false	GO:0043603
0.999999975	0.999999975	0.999999975	0.999999975	0.999999975	0.999999975							2.46E-08	2.46E-08	2.46E-08	2.46E-08	2.46E-08	2.46E-08	REAC:R-HSA-7276 6							RPL22|RPS3|UBA52|EIF3K|PABPC1|AIMP1|RPLP0|RPLP2|RPL28|SRP14|EIF2S1|EIF3I|RPL30|RPL3|EIF2S3|RPL4	Translation	16	ENR	REAC:R-HSA-72766	1	1	1	1	1	1	2.46E-08	2.46E-08	2.46E-08	2.46E-08	2.46E-08	2.46E-08	REAC:R-HSA-72766	false	REAC:R-HSA-72766
0.999999967	0.999999967	0.999999967	0.999999967	0.999999967	0.999999967							3.30E-08	3.30E-08	3.30E-08	3.30E-08	3.30E-08	3.30E-08	GO:0006614							RPL22|RPS3|UBA52|RPL30|RPLP0|RPLP2|RPL3|RPL28|SRP14|RPL4	SRP-dependent cotranslational protein targeting to membrane	10	ENR	GO:0006614	1	1	1	1	1	1	3.30E-08	3.30E-08	3.30E-08	3.30E-08	3.30E-08	3.30E-08	GO:0006614	false	GO:0006614
0.999999948	0.999999948	0.999999948	0.999999948	0.999999948	0.999999948							5.18E-08	5.18E-08	5.18E-08	5.18E-08	5.18E-08	5.18E-08	GO:0032940							MYH9|DHX9|XRCC5|TUBB|AIMP1|ACTR2|JUP|SRP14|CCT8|ACTN1|S100A8|S100A9|ILF2	secretion by cell	13	ENR	GO:0032940	1	1	1	1	1	1	5.18E-08	5.18E-08	5.18E-08	5.18E-08	5.18E-08	5.18E-08	GO:0032940	false	GO:0032940
0.999999944	0.999999944	0.999999944	0.999999944	0.999999944	0.999999944							5.59E-08	5.59E-08	5.59E-08	5.59E-08	5.59E-08	5.59E-08	GO:0016032							RPL22|DHX9|RPS3|XPO1|UBA52|XRCC5|PABPC1|RPLP0|RPLP2|RPL28|DEK|ILF3|RPL30|RPL3|TRIM28|DDX5|RPL4	viral process	17	ENR	GO:0016032	1	1	1	1	1	1	5.59E-08	5.59E-08	5.59E-08	5.59E-08	5.59E-08	5.59E-08	GO:0016032	false	GO:0016032
0.99999993	0.99999993	0.99999993	0.99999993	0.99999993	0.99999993							7.00E-08	7.00E-08	7.00E-08	7.00E-08	7.00E-08	7.00E-08	GO:0006613							RPL22|RPS3|UBA52|RPL30|RPLP0|RPLP2|RPL3|RPL28|SRP14|RPL4	cotranslational protein targeting to membrane	10	ENR	GO:0006613	1	1	1	1	1	1	7.00E-08	7.00E-08	7.00E-08	7.00E-08	7.00E-08	7.00E-08	GO:0006613	false	GO:0006613
0.999999929	0.999999929	0.999999929	0.999999929	0.999999929	0.999999929							7.09E-08	7.09E-08	7.09E-08	7.09E-08	7.09E-08	7.09E-08	REAC:R-HSA-7268 9							RPL22|RPS3|EIF3I|UBA52|EIF3K|RPL30|RPLP0|RPLP2|RPL3|RPL28|RPL4	Formation of a pool of free 40S subunits	11	ENR	REAC:R-HSA-72689	1	1	1	1	1	1	7.09E-08	7.09E-08	7.09E-08	7.09E-08	7.09E-08	7.09E-08	REAC:R-HSA-72689	false	REAC:R-HSA-72689
0.999999916	0.999999916	0.999999916	0.999999916	0.999999916	0.999999916							8.42E-08	8.42E-08	8.42E-08	8.42E-08	8.42E-08	8.42E-08	GO:0019083							DHX9|RPL22|RPS3|UBA52|RPL30|RPLP0|RPLP2|RPL3|RPL28|RPL4	viral transcription	10	ENR	GO:0019083	1	1	1	1	1	1	8.42E-08	8.42E-08	8.42E-08	8.42E-08	8.42E-08	8.42E-08	GO:0019083	false	GO:0019083
0.999999916	0.999999916	0.999999916	0.999999916	0.999999916	0.999999916							8.45E-08	8.45E-08	8.45E-08	8.45E-08	8.45E-08	8.45E-08	GO:0005200							ARPC3|TUBB|ACTR3|ACTR2|TUBA1A|ACTB	structural constituent of cytoskeleton	6	ENR	GO:0005200	1	1	1	1	1	1	8.45E-08	8.45E-08	8.45E-08	8.45E-08	8.45E-08	8.45E-08	GO:0005200	false	GO:0005200
0.99999986	0.99999986	0.99999986	0.99999986	0.99999986	0.99999986							1.40E-07	1.40E-07	1.40E-07	1.40E-07	1.40E-07	1.40E-07	GO:0045047							RPL22|RPS3|UBA52|RPL30|RPLP0|RPLP2|RPL3|RPL28|SRP14|RPL4	protein targeting to ER	10	ENR	GO:0045047	1	1	1	1	1	1	1.40E-07	1.40E-07	1.40E-07	1.40E-07	1.40E-07	1.40E-07	GO:0045047	false	GO:0045047
0.999999857	0.999999857	0.999999857	0.999999857	0.999999857	0.999999857							1.43E-07	1.43E-07	1.43E-07	1.43E-07	1.43E-07	1.43E-07	GO:0140352							MYH9|DHX9|XRCC5|TUBB|AIMP1|ACTR2|JUP|SRP14|CCT8|ACTN1|S100A8|S100A9|ILF2	export from cell	13	ENR	GO:0140352	1	1	1	1	1	1	1.43E-07	1.43E-07	1.43E-07	1.43E-07	1.43E-07	1.43E-07	GO:0140352	false	GO:0140352
0.999999852	0.999999852	0.999999852	0.999999852	0.999999852	0.999999852							1.48E-07	1.48E-07	1.48E-07	1.48E-07	1.48E-07	1.48E-07	GO:0016071							RPL22|DHX9|RPS3|SF3B1|XPO1|UBA52|NCL|PABPC1|RPLP0|RPLP2|HNRNPH1|PSMC4|RPL28|PSMA1|PSMD10|HNRNPM|YBX1|RPL30|KHSRP|RPL3|DHX15|DDX5|RPL4|LSM2	mRNA metabolic process	24	ENR	GO:0016071	1	1	1	1	1	1	1.48E-07	1.48E-07	1.48E-07	1.48E-07	1.48E-07	1.48E-07	GO:0016071	false	GO:0016071
0.999999833	0.999999833	0.999999833	0.999999833	0.999999833	0.999999833							1.67E-07	1.67E-07	1.67E-07	1.67E-07	1.67E-07	1.67E-07	GO:0002376							DHX9|PIP|XRCC5|AIMP1|PSMC4|JUP|PSMA1|ILF3|AZGP1|S100A8|ACTB|S100A9|ILF2|DDX21|MYH9|RPS3|EIF6|ARPC3|TUBB|CAPZA1|ACTR3|ACTR2|SRP14|PSMD10|CCT8|PRKDC|ACTN1|RPL30|TRIM28	immune system process	29	ENR	GO:0002376	1	1	1	1	1	1	1.67E-07	1.67E-07	1.67E-07	1.67E-07	1.67E-07	1.67E-07	GO:0002376	false	GO:0002376
0.999999809	0.999999809	0.999999809	0.999999809	0.999999809	0.999999809							1.91E-07	1.91E-07	1.91E-07	1.91E-07	1.91E-07	1.91E-07	GO:0046903							MYH9|DHX9|XRCC5|TUBB|AIMP1|ACTR2|JUP|SRP14|CCT8|ACTN1|S100A8|S100A9|ILF2	secretion	13	ENR	GO:0046903	1	1	1	1	1	1	1.91E-07	1.91E-07	1.91E-07	1.91E-07	1.91E-07	1.91E-07	GO:0046903	false	GO:0046903
0.999999796	0.999999796	0.999999796	0.999999796	0.999999796	0.999999796							2.04E-07	2.04E-07	2.04E-07	2.04E-07	2.04E-07	2.04E-07	GO:0072599							RPL22|RPS3|UBA52|RPL30|RPLP0|RPLP2|RPL3|RPL28|SRP14|RPL4	establishment of protein localization to endoplasmic reticulum	10	ENR	GO:0072599	1	1	1	1	1	1	2.04E-07	2.04E-07	2.04E-07	2.04E-07	2.04E-07	2.04E-07	GO:0072599	false	GO:0072599
0.999999753	0.999999753	0.999999753	0.999999753	0.999999753	0.999999753							2.47E-07	2.47E-07	2.47E-07	2.47E-07	2.47E-07	2.47E-07	GO:0019080							RPL22|DHX9|RPS3|UBA52|RPL30|RPLP0|RPLP2|RPL3|RPL28|RPL4	viral gene expression	10	ENR	GO:0019080	1	1	1	1	1	1	2.47E-07	2.47E-07	2.47E-07	2.47E-07	2.47E-07	2.47E-07	GO:0019080	false	GO:0019080
0.999999748	0.999999748	0.999999748	0.999999748	0.999999748	0.999999748							2.52E-07	2.52E-07	2.52E-07	2.52E-07	2.52E-07	2.52E-07	GO:0001775							MYH9|RPS3|XRCC5|TUBB|ACTR2|JUP|SRP14|CCT8|PRKDC|S100A8|ACTB|S100A9|ILF2	cell activation	13	ENR	GO:0001775	1	1	1	1	1	1	2.52E-07	2.52E-07	2.52E-07	2.52E-07	2.52E-07	2.52E-07	GO:0001775	false	GO:0001775
0.999999727	0.999999727	0.999999727	0.999999727	0.999999727	0.999999727							2.73E-07	2.73E-07	2.73E-07	2.73E-07	2.73E-07	2.73E-07	GO:0072594							RPL22|RPS3|UBA52|RPLP0|RPLP2|RPL28|JUP|SRP14|CCT8|RUVBL2|RPL30|RPL3|TRIM28|RPL4	establishment of protein localization to organelle	14	ENR	GO:0072594	1	1	1	1	1	1	2.73E-07	2.73E-07	2.73E-07	2.73E-07	2.73E-07	2.73E-07	GO:0072594	false	GO:0072594
0.999999613	0.999999613	0.999999613	0.999999613	0.999999613	0.999999613							3.87E-07	3.87E-07	3.87E-07	3.87E-07	3.87E-07	3.87E-07	REAC:R-HSA-1682 55							RPL22|RPS3|XPO1|UBA52|RPL30|RPLP0|RPLP2|RPL3|RPL28|RPL4	Influenza Infection	10	ENR	REAC:R-HSA-168255	1	1	1	1	1	1	3.87E-07	3.87E-07	3.87E-07	3.87E-07	3.87E-07	3.87E-07	REAC:R-HSA-168255	false	REAC:R-HSA-168255
0.999999611	0.999999611	0.999999611	0.999999611	0.999999611	0.999999611							3.89E-07	3.89E-07	3.89E-07	3.89E-07	3.89E-07	3.89E-07	REAC:R-HSA-9633 012							RPL22|RPS3|EIF2S1|UBA52|RPL30|RPLP0|RPLP2|RPL3|RPL28|EIF2S3|RPL4	Response of EIF2AK4 (GCN2) to amino acid deficiency	11	ENR	REAC:R-HSA-9633012	1	1	1	1	1	1	3.89E-07	3.89E-07	3.89E-07	3.89E-07	3.89E-07	3.89E-07	REAC:R-HSA-9633012	false	REAC:R-HSA-9633012
0.999999592	0.999999592	0.999999592	0.999999592	0.999999592	0.999999592							4.08E-07	4.08E-07	4.08E-07	4.08E-07	4.08E-07	4.08E-07	REAC:R-HSA-8953 854							DHX9|SF3B1|UBA52|PSMC4|RPL28|PSMA1|KHSRP|RPL3|DDX5|DDX21|RPL4|RPL22|RPS3|XPO1|NCL|PABPC1|RPLP0|RPLP2|HNRNPH1|PSMD10|HNRNPM|YBX1|RPL30|DHX15|LSM2	Metabolism of RNA	25	ENR	REAC:R-HSA-8953854	1	1	1	1	1	1	4.08E-07	4.08E-07	4.08E-07	4.08E-07	4.08E-07	4.08E-07	REAC:R-HSA-8953854	false	REAC:R-HSA-8953854
0.999999539	0.999999539	0.999999539	0.999999539	0.999999539	0.999999539							4.61E-07	4.61E-07	4.61E-07	4.61E-07	4.61E-07	4.61E-07	GO:0097159							DHX9|SF3B1|XRCC5|EIF3K|AIMP1|GTF2I|PSMC4|RPL28|RUVBL1|PSMA1|DEK|ILF3|RUVBL2|KHSRP|RPL3|ACTB|DDX5|ILF2|DDX21|RPL4|MYH9|CSNK2A1|RPL22|RPS3|EIF6|SUCLG2|XPO1|NCL|TUBB|PABPC1|RPLP0|ACTR3|HNRNPH1|ACTR2|TUBA1A|SRP14|EIF3I|EIF2S1|CCT8|HNRNPM|PRKDC|YBX1|ACTN1|RPL30|DHX15|TRIM28|EIF2S3|LSM2	organic cyclic compound binding	48	ENR	GO:0097159	1	1	1	1	1	1	4.61E-07	4.61E-07	4.61E-07	4.61E-07	4.61E-07	4.61E-07	GO:0097159	false	GO:0097159
0.999999487	0.999999487	0.999999487	0.999999487	0.999999487	0.999999487							5.13E-07	5.13E-07	5.13E-07	5.13E-07	5.13E-07	5.13E-07	GO:0016192							MYH9|ARPC3|UBA52|XRCC5|TUBB|CAPZA1|ACTR3|ACTR2|JUP|SRP14|CCT8|ACTN1|S100A8|ACTB|S100A9|ILF2	vesicle-mediated transport	16	ENR	GO:0016192	1	1	1	1	1	1	5.13E-07	5.13E-07	5.13E-07	5.13E-07	5.13E-07	5.13E-07	GO:0016192	false	GO:0016192
0.999999441	0.999999441	0.999999441	0.999999441	0.999999441	0.999999441							5.59E-07	5.59E-07	5.59E-07	5.59E-07	5.59E-07	5.59E-07	GO:0001895							PIP|AZGP1|ACTB	retina homeostasis	3	ENR	GO:0001895	1	1	1	1	1	1	5.59E-07	5.59E-07	5.59E-07	5.59E-07	5.59E-07	5.59E-07	GO:0001895	false	GO:0001895
0.999999299	0.999999299	0.999999299	0.999999299	0.999999299	0.999999299							7.01E-07	7.01E-07	7.01E-07	7.01E-07	7.01E-07	7.01E-07	GO:1901363							DHX9|SF3B1|XRCC5|EIF3K|AIMP1|GTF2I|PSMC4|RPL28|RUVBL1|PSMA1|DEK|ILF3|RUVBL2|KHSRP|RPL3|ACTB|DDX5|ILF2|DDX21|RPL4|MYH9|CSNK2A1|RPL22|RPS3|EIF6|SUCLG2|XPO1|NCL|TUBB|PABPC1|RPLP0|ACTR3|HNRNPH1|ACTR2|TUBA1A|SRP14|EIF3I|EIF2S1|CCT8|HNRNPM|PRKDC|YBX1|ACTN1|RPL30|DHX15|TRIM28|EIF2S3|LSM2	heterocyclic compound binding	48	ENR	GO:1901363	1	1	1	1	1	1	7.01E-07	7.01E-07	7.01E-07	7.01E-07	7.01E-07	7.01E-07	GO:1901363	false	GO:1901363
0.999999076	0.999999076	0.999999076	0.999999076	0.999999076	0.999999076							9.24E-07	9.24E-07	9.24E-07	9.24E-07	9.24E-07	9.24E-07	REAC:R-HSA-2408 522							RPL22|RPS3|UBA52|AIMP1|RPL30|RPLP0|RPLP2|RPL3|RPL28|RPL4	Selenoamino acid metabolism	10	ENR	REAC:R-HSA-2408522	1	1	1	1	1	1	9.24E-07	9.24E-07	9.24E-07	9.24E-07	9.24E-07	9.24E-07	REAC:R-HSA-2408522	false	REAC:R-HSA-2408522
0.999998748	0.999998748	0.999998748	0.999998748	0.999998748	0.999998748							1.25E-06	1.25E-06	1.25E-06	1.25E-06	1.25E-06	1.25E-06	REAC:R-HSA-1682 73							RPL22|RPS3|UBA52|RPL30|RPLP0|RPLP2|RPL3|RPL28|RPL4	Influenza Viral RNA Transcription and Replication	9	ENR	REAC:R-HSA-168273	1	1	1	1	1	1	1.25E-06	1.25E-06	1.25E-06	1.25E-06	1.25E-06	1.25E-06	REAC:R-HSA-168273	false	REAC:R-HSA-168273
0.999998681	0.999998681	0.999998681	0.999998681	0.999998681	0.999998681							1.32E-06	1.32E-06	1.32E-06	1.32E-06	1.32E-06	1.32E-06	GO:0000184							RPL22|RPS3|UBA52|PABPC1|RPL30|RPLP0|RPLP2|RPL3|RPL28|RPL4	nuclear-transcribed mRNA catabolic process, nonsense-mediated decay	10	ENR	GO:0000184	1	1	1	1	1	1	1.32E-06	1.32E-06	1.32E-06	1.32E-06	1.32E-06	1.32E-06	GO:0000184	false	GO:0000184
0.999998648	0.999998648	0.999998648	0.999998648	0.999998648	0.999998648							1.35E-06	1.35E-06	1.35E-06	1.35E-06	1.35E-06	1.35E-06	REAC:R-HSA-6803 157							S100A8|S100A9	Antimicrobial peptides	2	ENR	REAC:R-HSA-6803157	1	1	1	1	1	1	1.35E-06	1.35E-06	1.35E-06	1.35E-06	1.35E-06	1.35E-06	REAC:R-HSA-6803157	false	REAC:R-HSA-6803157
0.999998634	0.999998634	0.999998634	0.999998634	0.999998634	0.999998634							1.37E-06	1.37E-06	1.37E-06	1.37E-06	1.37E-06	1.37E-06	GO:0070972							RPL22|RPS3|UBA52|RPL30|RPLP0|RPLP2|RPL3|RPL28|SRP14|RPL4	protein localization to endoplasmic reticulum	10	ENR	GO:0070972	1	1	1	1	1	1	1.37E-06	1.37E-06	1.37E-06	1.37E-06	1.37E-06	1.37E-06	GO:0070972	false	GO:0070972
0.999998342	0.999998342	0.999998342	0.999998342	0.999998342	0.999998342							1.66E-06	1.66E-06	1.66E-06	1.66E-06	1.66E-06	1.66E-06	GO:0019730							RPL30|S100A8|S100A9	antimicrobial humoral response	3	ENR	GO:0019730	1	1	1	1	1	1	1.66E-06	1.66E-06	1.66E-06	1.66E-06	1.66E-06	1.66E-06	GO:0019730	false	GO:0019730
0.999998307	0.999998307	0.999998307	0.999998307	0.999998307	0.999998307							1.69E-06	1.69E-06	1.69E-06	1.69E-06	1.69E-06	1.69E-06	GO:0045321							MYH9|RPS3|CCT8|PRKDC|XRCC5|TUBB|S100A8|ACTR2|JUP|S100A9|SRP14|ILF2	leukocyte activation	12	ENR	GO:0045321	1	1	1	1	1	1	1.69E-06	1.69E-06	1.69E-06	1.69E-06	1.69E-06	1.69E-06	GO:0045321	false	GO:0045321
0.999998201	0.999998201	0.999998201	0.999998201	0.999998201	0.999998201							1.80E-06	1.80E-06	1.80E-06	1.80E-06	1.80E-06	1.80E-06	GO:0070268							JUP	cornification	1	ENR	GO:0070268	1	1	1	1	1	1	1.80E-06	1.80E-06	1.80E-06	1.80E-06	1.80E-06	1.80E-06	GO:0070268	false	GO:0070268
0.999997334	0.999997334	0.999997334	0.999997334	0.999997334	0.999997334							2.67E-06	2.67E-06	2.67E-06	2.67E-06	2.67E-06	2.67E-06	GO:0008544							YBX1|JUP	epidermis development	2	ENR	GO:0008544	1	1	1	1	1	1	2.67E-06	2.67E-06	2.67E-06	2.67E-06	2.67E-06	2.67E-06	GO:0008544	false	GO:0008544
0.999997331	0.999997331	0.999997331	0.999997331	0.999997331	0.999997331							2.67E-06	2.67E-06	2.67E-06	2.67E-06	2.67E-06	2.67E-06	REAC:R-HSA-9759 56							RPL22|RPS3|UBA52|PABPC1|RPL30|RPLP0|RPLP2|RPL3|RPL28|RPL4	Nonsense Mediated Decay (NMD) independent of the Exon Junction Complex (EJC)	10	ENR	REAC:R-HSA-975956	1	1	1	1	1	1	2.67E-06	2.67E-06	2.67E-06	2.67E-06	2.67E-06	2.67E-06	REAC:R-HSA-975956	false	REAC:R-HSA-975956
0.999996868	0.999996868	0.999996868	0.999996868	0.999996868	0.999996868							3.13E-06	3.13E-06	3.13E-06	3.13E-06	3.13E-06	3.13E-06	GO:0030216							JUP	keratinocyte differentiation	1	ENR	GO:0030216	1	1	1	1	1	1	3.13E-06	3.13E-06	3.13E-06	3.13E-06	3.13E-06	3.13E-06	GO:0030216	false	GO:0030216
0.999996634	0.999996634	0.999996634	0.999996634	0.999996634	0.999996634							3.37E-06	3.37E-06	3.37E-06	3.37E-06	3.37E-06	3.37E-06	CORUM:5183							EIF2S1|ILF3|PRKDC|XRCC5|EIF2S3|ILF2	DNA-PK-Ku-eIF2-NF90-NF45 complex	6	ENR	CORUM:5183	1	1	1	1	1	1	3.37E-06	3.37E-06	3.37E-06	3.37E-06	3.37E-06	3.37E-06	CORUM:5183	false	CORUM:5183
0.99999643	0.99999643	0.99999643	0.99999643	0.99999643	0.99999643							3.57E-06	3.57E-06	3.57E-06	3.57E-06	3.57E-06	3.57E-06	REAC:R-HSA-1799 339							RPL22|RPS3|UBA52|RPL30|RPLP0|RPLP2|RPL3|RPL28|SRP14|RPL4	SRP-dependent cotranslational protein targeting to membrane	10	ENR	REAC:R-HSA-1799339	1	1	1	1	1	1	3.57E-06	3.57E-06	3.57E-06	3.57E-06	3.57E-06	3.57E-06	REAC:R-HSA-1799339	false	REAC:R-HSA-1799339
0.999995597	0.999995597	0.999995597	0.999995597	0.999995597	0.999995597							4.40E-06	4.40E-06	4.40E-06	4.40E-06	4.40E-06	4.40E-06	CORUM:3055							DHX9|RPL22|NCL|RPLP0|RPLP2|TUBA1A|RPL28|SRP14|ILF3|HNRNPM|YBX1|RPL30|RPL3|ILF2|DDX21|RPL4	Nop56p-associated pre-rRNA complex	16	ENR	CORUM:3055	1	1	1	1	1	1	4.40E-06	4.40E-06	4.40E-06	4.40E-06	4.40E-06	4.40E-06	CORUM:3055	false	CORUM:3055
0.999993183	0.999993183	0.999993183	0.999993183	0.999993183	0.999993183							6.82E-06	6.82E-06	6.82E-06	6.82E-06	6.82E-06	6.82E-06	REAC:R-HSA-1568 42							RPL22|RPS3|UBA52|RPL30|RPLP0|RPLP2|RPL3|RPL28|RPL4	Eukaryotic Translation Elongation	9	ENR	REAC:R-HSA-156842	1	1	1	1	1	1	6.82E-06	6.82E-06	6.82E-06	6.82E-06	6.82E-06	6.82E-06	REAC:R-HSA-156842	false	REAC:R-HSA-156842
0.999992928	0.999992928	0.999992928	0.999992928	0.999992928	0.999992928							7.07E-06	7.07E-06	7.07E-06	7.07E-06	7.07E-06	7.07E-06	REAC:R-HSA-1928 23							RPL22|RPS3|UBA52|RPL30|RPLP0|RPLP2|RPL3|RPL28|RPL4	Viral mRNA Translation	9	ENR	REAC:R-HSA-192823	1	1	1	1	1	1	7.07E-06	7.07E-06	7.07E-06	7.07E-06	7.07E-06	7.07E-06	REAC:R-HSA-192823	false	REAC:R-HSA-192823
0.999992928	0.999992928	0.999992928	0.999992928	0.999992928	0.999992928							7.07E-06	7.07E-06	7.07E-06	7.07E-06	7.07E-06	7.07E-06	REAC:R-HSA-1569 02							RPL22|RPS3|UBA52|RPL30|RPLP0|RPLP2|RPL3|RPL28|RPL4	Peptide chain elongation	9	ENR	REAC:R-HSA-156902	1	1	1	1	1	1	7.07E-06	7.07E-06	7.07E-06	7.07E-06	7.07E-06	7.07E-06	REAC:R-HSA-156902	false	REAC:R-HSA-156902
0.999991097	0.999991097	0.999991097	0.999991097	0.999991097	0.999991097							8.90E-06	8.90E-06	8.90E-06	8.90E-06	8.90E-06	8.90E-06	GO:0043488							DHX9|PSMA1|PSMD10|HNRNPM|XPO1|UBA52|PABPC1|YBX1|KHSRP|PSMC4	regulation of mRNA stability	10	ENR	GO:0043488	1	1	1	1	1	1	8.90E-06	8.90E-06	8.90E-06	8.90E-06	8.90E-06	8.90E-06	GO:0043488	false	GO:0043488
0.999990475	0.999990475	0.999990475	0.999990475	0.999990475	0.999990475							9.52E-06	9.52E-06	9.52E-06	9.52E-06	9.52E-06	9.52E-06	GO:0009913							JUP	epidermal cell differentiation	1	ENR	GO:0009913	1	1	1	1	1	1	9.52E-06	9.52E-06	9.52E-06	9.52E-06	9.52E-06	9.52E-06	GO:0009913	false	GO:0009913
0.999989597	0.999989597	0.999989597	0.999989597	0.999989597	0.999989597							1.04E-05	1.04E-05	1.04E-05	1.04E-05	1.04E-05	1.04E-05	REAC:R-HSA-2408 557							RPL22|RPS3|UBA52|RPL30|RPLP0|RPLP2|RPL3|RPL28|RPL4	Selenocysteine synthesis	9	ENR	REAC:R-HSA-2408557	1	1	1	1	1	1	1.04E-05	1.04E-05	1.04E-05	1.04E-05	1.04E-05	1.04E-05	REAC:R-HSA-2408557	false	REAC:R-HSA-2408557
0.999989597	0.999989597	0.999989597	0.999989597	0.999989597	0.999989597							1.04E-05	1.04E-05	1.04E-05	1.04E-05	1.04E-05	1.04E-05	REAC:R-HSA-7276 4							RPL22|RPS3|UBA52|RPL30|RPLP0|RPLP2|RPL3|RPL28|RPL4	Eukaryotic Translation Termination	9	ENR	REAC:R-HSA-72764	1	1	1	1	1	1	1.04E-05	1.04E-05	1.04E-05	1.04E-05	1.04E-05	1.04E-05	REAC:R-HSA-72764	false	REAC:R-HSA-72764
0.999987535	0.999987535	0.999987535	0.999987535	0.999987535	0.999987535							1.25E-05	1.25E-05	1.25E-05	1.25E-05	1.25E-05	1.25E-05	GO:0000956							RPL22|RPS3|UBA52|PABPC1|RPL30|RPLP0|RPLP2|RPL3|RPL28|DDX5|LSM2|RPL4	nuclear-transcribed mRNA catabolic process	12	ENR	GO:0000956	1	1	1	1	1	1	1.25E-05	1.25E-05	1.25E-05	1.25E-05	1.25E-05	1.25E-05	GO:0000956	false	GO:0000956
0.999985077	0.999985077	0.999985077	0.999985077	0.999985077	0.999985077							1.49E-05	1.49E-05	1.49E-05	1.49E-05	1.49E-05	1.49E-05	GO:0033365							RPL22|DHX9|RPS3|XPO1|UBA52|XRCC5|RPLP0|RPLP2|RPL28|JUP|SRP14|CCT8|RUVBL2|YBX1|RPL30|RPL3|TRIM28|RPL4	protein localization to organelle	18	ENR	GO:0033365	1	1	1	1	1	1	1.49E-05	1.49E-05	1.49E-05	1.49E-05	1.49E-05	1.49E-05	GO:0033365	false	GO:0033365
0.999984931	0.999984931	0.999984931	0.999984931	0.999984931	0.999984931							1.51E-05	1.51E-05	1.51E-05	1.51E-05	1.51E-05	1.51E-05	GO:0043487							DHX9|PSMA1|PSMD10|HNRNPM|XPO1|UBA52|PABPC1|YBX1|KHSRP|PSMC4	regulation of RNA stability	10	ENR	GO:0043487	1	1	1	1	1	1	1.51E-05	1.51E-05	1.51E-05	1.51E-05	1.51E-05	1.51E-05	GO:0043487	false	GO:0043487
0.999983767	0.999983767	0.999983767	0.999983767	0.999983767	0.999983767							1.62E-05	1.62E-05	1.62E-05	1.62E-05	1.62E-05	1.62E-05	GO:0043588							JUP	skin development	1	ENR	GO:0043588	1	1	1	1	1	1	1.62E-05	1.62E-05	1.62E-05	1.62E-05	1.62E-05	1.62E-05	GO:0043588	false	GO:0043588
0.999983161	0.999983161	0.999983161	0.999983161	0.999983161	0.999983161							1.68E-05	1.68E-05	1.68E-05	1.68E-05	1.68E-05	1.68E-05	REAC:R-HSA-9759 57							RPL22|RPS3|UBA52|PABPC1|RPL30|RPLP0|RPLP2|RPL3|RPL28|RPL4	Nonsense Mediated Decay (NMD) enhanced by the Exon Junction Complex (EJC)	10	ENR	REAC:R-HSA-975957	1	1	1	1	1	1	1.68E-05	1.68E-05	1.68E-05	1.68E-05	1.68E-05	1.68E-05	REAC:R-HSA-975957	false	REAC:R-HSA-975957
0.999983161	0.999983161	0.999983161	0.999983161	0.999983161	0.999983161							1.68E-05	1.68E-05	1.68E-05	1.68E-05	1.68E-05	1.68E-05	REAC:R-HSA-9278 02							RPL22|RPS3|UBA52|PABPC1|RPL30|RPLP0|RPLP2|RPL3|RPL28|RPL4	Nonsense-Mediated Decay (NMD)	10	ENR	REAC:R-HSA-927802	1	1	1	1	1	1	1.68E-05	1.68E-05	1.68E-05	1.68E-05	1.68E-05	1.68E-05	REAC:R-HSA-927802	false	REAC:R-HSA-927802
0.999982741	0.999982741	0.999982741	0.999982741	0.999982741	0.999982741							1.73E-05	1.73E-05	1.73E-05	1.73E-05	1.73E-05	1.73E-05	GO:0003676							DHX9|SF3B1|XRCC5|EIF3K|AIMP1|GTF2I|RPL28|PSMA1|DEK|ILF3|RUVBL2|KHSRP|RPL3|ACTB|DDX5|ILF2|DDX21|RPL4|MYH9|RPL22|RPS3|EIF6|XPO1|NCL|PABPC1|RPLP0|HNRNPH1|SRP14|EIF3I|EIF2S1|HNRNPM|PRKDC|YBX1|ACTN1|RPL30|DHX15|TRIM28|EIF2S3|LSM2	nucleic acid binding	39	ENR	GO:0003676	1	1	1	1	1	1	1.73E-05	1.73E-05	1.73E-05	1.73E-05	1.73E-05	1.73E-05	GO:0003676	false	GO:0003676
0.999981315	0.999981315	0.999981315	0.999981315	0.999981315	0.999981315							1.87E-05	1.87E-05	1.87E-05	1.87E-05	1.87E-05	1.87E-05	GO:0009056							CSNK2A1|RPL22|DHX9|RPS3|EIF6|XPO1|UBA52|PABPC1|RPLP0|RPLP2|PSMC4|RPL28|PSMA1|PSMD10|HNRNPM|YBX1|RPL30|S100A8|KHSRP|RPL3|DDX5|S100A9|RPL4|LSM2	catabolic process	24	ENR	GO:0009056	1	1	1	1	1	1	1.87E-05	1.87E-05	1.87E-05	1.87E-05	1.87E-05	1.87E-05	GO:0009056	false	GO:0009056
0.999978983	0.999978983	0.999978983	0.999978983	0.999978983	0.999978983							2.10E-05	2.10E-05	2.10E-05	2.10E-05	2.10E-05	2.10E-05	REAC:R-HSA-6809 371							JUP	Formation of the cornified envelope	1	ENR	REAC:R-HSA-6809371	1	1	1	1	1	1	2.10E-05	2.10E-05	2.10E-05	2.10E-05	2.10E-05	2.10E-05	REAC:R-HSA-6809371	false	REAC:R-HSA-6809371
0.99997604	0.99997604	0.99997604	0.99997604	0.99997604	0.99997604							2.40E-05	2.40E-05	2.40E-05	2.40E-05	2.40E-05	2.40E-05	GO:0046822							ANP32B|DHX9|XPO1|TRIM28|JUP	regulation of nucleocytoplasmic transport	5	ENR	GO:0046822	1	1	1	1	1	1	2.40E-05	2.40E-05	2.40E-05	2.40E-05	2.40E-05	2.40E-05	GO:0046822	false	GO:0046822
0.999975247	0.999975247	0.999975247	0.999975247	0.999975247	0.999975247							2.48E-05	2.48E-05	2.48E-05	2.48E-05	2.48E-05	2.48E-05	GO:0006886							ANP32B|RPL22|RPS3|EIF6|XPO1|UBA52|RPLP0|RPLP2|RPL28|JUP|SRP14|RPL30|RPL3|TRIM28|RPL4	intracellular protein transport	15	ENR	GO:0006886	1	1	1	1	1	1	2.48E-05	2.48E-05	2.48E-05	2.48E-05	2.48E-05	2.48E-05	GO:0006886	false	GO:0006886
0.999971708	0.999971708	0.999971708	0.999971708	0.999971708	0.999971708							2.83E-05	2.83E-05	2.83E-05	2.83E-05	2.83E-05	2.83E-05	REAC:R-HSA-9010 553							RPL22|RPS3|UBA52|PABPC1|RPLP0|RPLP2|PSMC4|RPL28|PSMA1|PSMD10|RPL30|RPL3|RPL4	Regulation of expression of SLITs and ROBOs	13	ENR	REAC:R-HSA-9010553	1	1	1	1	1	1	2.83E-05	2.83E-05	2.83E-05	2.83E-05	2.83E-05	2.83E-05	REAC:R-HSA-9010553	false	REAC:R-HSA-9010553
0.999970885	0.999970885	0.999970885	0.999970885	0.999970885	0.999970885							2.91E-05	2.91E-05	2.91E-05	2.91E-05	2.91E-05	2.91E-05	GO:0005515							DHX9|PIP|SF3B1|XRCC5|EIF3K|AIMP1|GTF2I|RPL28|JUP|PSMA1|MYL6|DEK|ILF3|AZGP1|S100A8|DDX5|ILF2|RPL4|CSNK2A1|RPL22|RPS3|XPO1|PABPC1|CAPZA1|TBCB|TUBA1A|SRP14|EIF3I|EIF2S1|PSMD10|CCT8|HNRNPM|ACTN1|RPL30|DHX15|TRIM28|SYNE2|EIF2S3|ANP32B|COPS8|UBA52|PSMC4|RUVBL1|RUVBL2|KHSRP|RPL3|ACTB|S100A9|DDX21|MYH9|EIF6|ARPC3|SUCLG2|NCL|TUBB|RPLP0|ACTR3|RPLP2|HNRNPH1|ACTR2|PRKDC|YBX1|LSM2	protein binding	63	ENR	GO:0005515	1	1	1	1	1	1	2.91E-05	2.91E-05	2.91E-05	2.91E-05	2.91E-05	2.91E-05	GO:0005515	false	GO:0005515
0.999966475	0.999966475	0.999966475	0.999966475	0.999966475	0.999966475							3.35E-05	3.35E-05	3.35E-05	3.35E-05	3.35E-05	3.35E-05	GO:0061013							DHX9|PSMA1|PSMD10|HNRNPM|XPO1|UBA52|YBX1|PABPC1|KHSRP|PSMC4	regulation of mRNA catabolic process	10	ENR	GO:0061013	1	1	1	1	1	1	3.35E-05	3.35E-05	3.35E-05	3.35E-05	3.35E-05	3.35E-05	GO:0061013	false	GO:0061013
0.999966431	0.999966431	0.999966431	0.999966431	0.999966431	0.999966431							3.36E-05	3.36E-05	3.36E-05	3.36E-05	3.36E-05	3.36E-05	GO:1901575							CSNK2A1|RPL22|DHX9|RPS3|EIF6|XPO1|UBA52|PABPC1|RPLP0|RPLP2|PSMC4|RPL28|PSMA1|PSMD10|HNRNPM|YBX1|RPL30|KHSRP|RPL3|DDX5|RPL4|LSM2	organic substance catabolic process	22	ENR	GO:1901575	1	1	1	1	1	1	3.36E-05	3.36E-05	3.36E-05	3.36E-05	3.36E-05	3.36E-05	GO:1901575	false	GO:1901575
0.999965822	0.999965822	0.999965822	0.999965822	0.999965822	0.999965822							3.42E-05	3.42E-05	3.42E-05	3.42E-05	3.42E-05	3.42E-05	GO:0006612							RPL22|RPS3|UBA52|RPL30|RPLP0|RPLP2|RPL3|RPL28|SRP14|RPL4	protein targeting to membrane	10	ENR	GO:0006612	1	1	1	1	1	1	3.42E-05	3.42E-05	3.42E-05	3.42E-05	3.42E-05	3.42E-05	GO:0006612	false	GO:0006612
0.999951481	0.999951481	0.999951481	0.999951481	0.999951481	0.999951481							4.85E-05	4.85E-05	4.85E-05	4.85E-05	4.85E-05	4.85E-05	GO:0098609							MYH9|RPS3|S100A8|JUP|ACTB|S100A9	cell-cell adhesion	6	ENR	GO:0098609	1	1	1	1	1	1	4.85E-05	4.85E-05	4.85E-05	4.85E-05	4.85E-05	4.85E-05	GO:0098609	false	GO:0098609
0.999943812	0.999943812	0.999943812	0.999943812	0.999943812	0.999943812							5.62E-05	5.62E-05	5.62E-05	5.62E-05	5.62E-05	5.62E-05	WP:WP477							RPL22|RPS3|UBA52|RPL30|RPLP0|RPLP2|RPL3|RPL28|RPL4	Cytoplasmic Ribosomal Proteins	9	ENR	WP:WP477	1	1	1	1	1	1	5.62E-05	5.62E-05	5.62E-05	5.62E-05	5.62E-05	5.62E-05	WP:WP477	false	WP:WP477
0.999916521	0.999916521	0.999916521	0.999916521	0.999916521	0.999916521							8.35E-05	8.35E-05	8.35E-05	8.35E-05	8.35E-05	8.35E-05	MIRNA:HSA-MIR-6 15-3P							CSNK2A1|RPS3|SF3B1|UBA52|NCL|TUBB|TBCB|TUBA1A|JUP|CCT8|HNRNPM|ILF3|YBX1|ACTN1|KHSRP|RPL3|ILF2	hsa-miR-615-3p	17	ENR	MIRNA:HSA-MIR-615-3P	1	1	1	1	1	1	8.35E-05	8.35E-05	8.35E-05	8.35E-05	8.35E-05	8.35E-05	MIRNA:HSA-MIR-615-3P	false	MIRNA:HSA-MIR-615-3P
0.999908952	0.999908952	0.999908952	0.999908952	0.999908952	0.999908952							9.10E-05	9.10E-05	9.10E-05	9.10E-05	9.10E-05	9.10E-05	GO:0005509							MYL6|ACTN1|S100A8|S100A9	calcium ion binding	4	ENR	GO:0005509	1	1	1	1	1	1	9.10E-05	9.10E-05	9.10E-05	9.10E-05	9.10E-05	9.10E-05	GO:0005509	false	GO:0005509
0.999892489	0.999892489	0.999892489	0.999892489	0.999892489	0.999892489							1.08E-04	1.08E-04	1.08E-04	1.08E-04	1.08E-04	1.08E-04	GO:0031424							JUP	keratinization	1	ENR	GO:0031424	1	1	1	1	1	1	1.08E-04	1.08E-04	1.08E-04	1.08E-04	1.08E-04	1.08E-04	GO:0031424	false	GO:0031424
0.999880371	0.999880371	0.999880371	0.999880371	0.999880371	0.999880371							1.20E-04	1.20E-04	1.20E-04	1.20E-04	1.20E-04	1.20E-04	REAC:R-HSA-6799 990							S100A8|S100A9	Metal sequestration by antimicrobial proteins	2	ENR	REAC:R-HSA-6799990	1	1	1	1	1	1	1.20E-04	1.20E-04	1.20E-04	1.20E-04	1.20E-04	1.20E-04	REAC:R-HSA-6799990	false	REAC:R-HSA-6799990
0.999865585	0.999865585	0.999865585	0.999865585	0.999865585	0.999865585							1.34E-04	1.34E-04	1.34E-04	1.34E-04	1.34E-04	1.34E-04	GO:0051179							ANP32B|DHX9|PIP|UBA52|XRCC5|AIMP1|PSMC4|RPL28|JUP|RUVBL1|PSMA1|RUVBL2|AZGP1|S100A8|KHSRP|RPL3|ACTB|S100A9|ILF2|RPL4|MYH9|RPL22|RPS3|EIF6|ARPC3|XPO1|TUBB|CAPZA1|RPLP0|ACTR3|RPLP2|ACTR2|TUBA1A|SRP14|EIF2S1|PSMD10|CCT8|YBX1|ACTN1|RPL30|TRIM28|SYNE2|EIF2S3	localization	43	ENR	GO:0051179	1	1	1	1	1	1	1.34E-04	1.34E-04	1.34E-04	1.34E-04	1.34E-04	1.34E-04	GO:0051179	false	GO:0051179
0.999840524	0.999840524	0.999840524	0.999840524	0.999840524	0.999840524							1.59E-04	1.59E-04	1.59E-04	1.59E-04	1.59E-04	1.59E-04	GO:0044248							CSNK2A1|RPL22|DHX9|RPS3|XPO1|UBA52|PABPC1|RPLP0|RPLP2|PSMC4|RPL28|PSMA1|PSMD10|HNRNPM|YBX1|RPL30|S100A8|KHSRP|RPL3|DDX5|S100A9|RPL4|LSM2	cellular catabolic process	23	ENR	GO:0044248	1	1	1	1	1	1	1.59E-04	1.59E-04	1.59E-04	1.59E-04	1.59E-04	1.59E-04	GO:0044248	false	GO:0044248
0.999831047	0.999831047	0.999831047	0.999831047	0.999831047	0.999831047							1.69E-04	1.69E-04	1.69E-04	1.69E-04	1.69E-04	1.69E-04	REAC:R-HSA-7129 1							RPL22|RPS3|UBA52|AIMP1|RPLP0|RPLP2|PSMC4|RPL28|PSMA1|PSMD10|RPL30|RPL3|RPL4	Metabolism of amino acids and derivatives	13	ENR	REAC:R-HSA-71291	1	1	1	1	1	1	1.69E-04	1.69E-04	1.69E-04	1.69E-04	1.69E-04	1.69E-04	REAC:R-HSA-71291	false	REAC:R-HSA-71291
0.999831022	0.999831022	0.999831022	0.999831022	0.999831022	0.999831022							1.69E-04	1.69E-04	1.69E-04	1.69E-04	1.69E-04	1.69E-04	GO:1903311							DHX9|PSMA1|PSMD10|HNRNPM|XPO1|UBA52|NCL|YBX1|PABPC1|KHSRP|PSMC4|DDX5	regulation of mRNA metabolic process	12	ENR	GO:1903311	1	1	1	1	1	1	1.69E-04	1.69E-04	1.69E-04	1.69E-04	1.69E-04	1.69E-04	GO:1903311	false	GO:1903311
0.99980887	0.99980887	0.99980887	0.99980887	0.99980887	0.99980887							1.91E-04	1.91E-04	1.91E-04	1.91E-04	1.91E-04	1.91E-04	GO:0050786							S100A8|S100A9	RAGE receptor binding	2	ENR	GO:0050786	1	1	1	1	1	1	1.91E-04	1.91E-04	1.91E-04	1.91E-04	1.91E-04	1.91E-04	GO:0050786	false	GO:0050786
0.999795213	0.999795213	0.999795213	0.999795213	0.999795213	0.999795213							2.05E-04	2.05E-04	2.05E-04	2.05E-04	2.05E-04	2.05E-04	MIRNA:HSA-MIR-1 49-5P							MYH9|DHX9|ILF3|YBX1|PABPC1|RPLP0|KHSRP|HNRNPH1|TRIM28|ILF2	hsa-miR-149-5p	10	ENR	MIRNA:HSA-MIR-149-5P	1	1	1	1	1	1	2.05E-04	2.05E-04	2.05E-04	2.05E-04	2.05E-04	2.05E-04	MIRNA:HSA-MIR-149-5P	false	MIRNA:HSA-MIR-149-5P
0.999779915	0.999779915	0.999779915	0.999779915	0.999779915	0.999779915							2.20E-04	2.20E-04	2.20E-04	2.20E-04	2.20E-04	2.20E-04	REAC:R-HSA-4505 31							PSMA1|PSMD10|XPO1|UBA52|PABPC1|KHSRP|PSMC4	Regulation of mRNA stability by proteins that bind AU-rich elements	7	ENR	REAC:R-HSA-450531	1	1	1	1	1	1	2.20E-04	2.20E-04	2.20E-04	2.20E-04	2.20E-04	2.20E-04	REAC:R-HSA-450531	false	REAC:R-HSA-450531
0.999757814	0.999757814	0.999757814	0.999757814	0.999757814	0.999757814							2.42E-04	2.42E-04	2.42E-04	2.42E-04	2.42E-04	2.42E-04	GO:0003735							RPL22|RPS3|UBA52|RPL30|RPLP0|RPLP2|RPL3|RPL28|RPL4	structural constituent of ribosome	9	ENR	GO:0003735	1	1	1	1	1	1	2.42E-04	2.42E-04	2.42E-04	2.42E-04	2.42E-04	2.42E-04	GO:0003735	false	GO:0003735
0.999739686	0.999739686	0.999739686	0.999739686	0.999739686	0.999739686							2.60E-04	2.60E-04	2.60E-04	2.60E-04	2.60E-04	2.60E-04	GO:0001894							PIP|AZGP1|ACTB	tissue homeostasis	3	ENR	GO:0001894	1	1	1	1	1	1	2.60E-04	2.60E-04	2.60E-04	2.60E-04	2.60E-04	2.60E-04	GO:0001894	false	GO:0001894
0.999720548	0.999720548	0.999720548	0.999720548	0.999720548	0.999720548							2.79E-04	2.79E-04	2.79E-04	2.79E-04	2.79E-04	2.79E-04	REAC:R-HSA-9675 108							RPL22|MYH9|CSNK2A1|RPS3|ARPC3|UBA52|PABPC1|ACTR3|RPLP0|RPLP2|TUBA1A|ACTR2|PSMC4|RPL28|PSMA1|PSMD10|MYL6|RPL30|RPL3|ACTB|RPL4	Nervous system development	21	ENR	REAC:R-HSA-9675108	1	1	1	1	1	1	2.79E-04	2.79E-04	2.79E-04	2.79E-04	2.79E-04	2.79E-04	REAC:R-HSA-9675108	false	REAC:R-HSA-9675108
0.999720548	0.999720548	0.999720548	0.999720548	0.999720548	0.999720548							2.79E-04	2.79E-04	2.79E-04	2.79E-04	2.79E-04	2.79E-04	REAC:R-HSA-4224 75							RPL22|MYH9|CSNK2A1|RPS3|ARPC3|UBA52|PABPC1|ACTR3|RPLP0|RPLP2|TUBA1A|ACTR2|PSMC4|RPL28|PSMA1|PSMD10|MYL6|RPL30|RPL3|ACTB|RPL4	Axon guidance	21	ENR	REAC:R-HSA-422475	1	1	1	1	1	1	2.79E-04	2.79E-04	2.79E-04	2.79E-04	2.79E-04	2.79E-04	REAC:R-HSA-422475	false	REAC:R-HSA-422475
0.999681842	0.999681842	0.999681842	0.999681842	0.999681842	0.999681842							3.18E-04	3.18E-04	3.18E-04	3.18E-04	3.18E-04	3.18E-04	REAC:R-HSA-5663 205							RPL22|RPS3|XPO1|UBA52|XRCC5|RPLP0|RPLP2|TUBA1A|PSMC4|RPL28|PSMA1|PSMD10|RPL30|RPL3|TRIM28|RPL4	Infectious disease	16	ENR	REAC:R-HSA-5663205	1	1	1	1	1	1	3.18E-04	3.18E-04	3.18E-04	3.18E-04	3.18E-04	3.18E-04	REAC:R-HSA-5663205	false	REAC:R-HSA-5663205
0.99965589	0.99965589	0.99965589	0.99965589	0.99965589	0.99965589							3.44E-04	3.44E-04	3.44E-04	3.44E-04	3.44E-04	3.44E-04	REAC:R-HSA-6791 226							RPL22|RPS3|UBA52|NCL|RPL30|RPLP0|RPLP2|RPL3|RPL28|DDX21|RPL4	Major pathway of rRNA processing in the nucleolus and cytosol	11	ENR	REAC:R-HSA-6791226	1	1	1	1	1	1	3.44E-04	3.44E-04	3.44E-04	3.44E-04	3.44E-04	3.44E-04	REAC:R-HSA-6791226	false	REAC:R-HSA-6791226
0.999636082	0.999636082	0.999636082	0.999636082	0.999636082	0.999636082							3.64E-04	3.64E-04	3.64E-04	3.64E-04	3.64E-04	3.64E-04	GO:0019538							ANP32B|DHX9|COPS8|PIP|UBA52|XRCC5|EIF3K|AIMP1|PSMC4|RPL28|RUVBL1|PSMA1|ILF3|RUVBL2|S100A8|KHSRP|RPL3|ACTB|S100A9|RPL4|MYH9|CSNK2A1|RPL22|RPS3|EIF6|XPO1|NCL|PABPC1|RPLP0|RPLP2|EIF3I|EIF2S1|PSMD10|PRKDC|YBX1|RPL30|TRIM28|EIF2S3	protein metabolic process	38	ENR	GO:0019538	1	1	1	1	1	1	3.64E-04	3.64E-04	3.64E-04	3.64E-04	3.64E-04	3.64E-04	GO:0019538	false	GO:0019538
0.999623275	0.999623275	0.999623275	0.999623275	0.999623275	0.999623275							3.77E-04	3.77E-04	3.77E-04	3.77E-04	3.77E-04	3.77E-04	GO:1901564							ANP32B|DHX9|COPS8|PIP|UBA52|XRCC5|EIF3K|AIMP1|PSMC4|RPL28|RUVBL1|PSMA1|ILF3|RUVBL2|S100A8|KHSRP|RPL3|ACTB|S100A9|RPL4|MYH9|CSNK2A1|RPL22|RPS3|EIF6|SUCLG2|XPO1|NCL|PABPC1|RPLP0|RPLP2|EIF3I|EIF2S1|PSMD10|PRKDC|YBX1|RPL30|TRIM28|EIF2S3	organonitrogen compound metabolic process	39	ENR	GO:1901564	1	1	1	1	1	1	3.77E-04	3.77E-04	3.77E-04	3.77E-04	3.77E-04	3.77E-04	GO:1901564	false	GO:1901564
0.999578168	0.999578168	0.999578168	0.999578168	0.999578168	0.999578168							4.22E-04	4.22E-04	4.22E-04	4.22E-04	4.22E-04	4.22E-04	MIRNA:HSA-MIR-1 93B-3P							ANP32B|MYH9|RPL22|RPS3|XPO1|NCL|TUBB|PABPC1|HNRNPH1|RUVBL1|EIF3I|HNRNPM|ACTN1|TRIM28|SYNE2|DDX21	hsa-miR-193b-3p	16	ENR	MIRNA:HSA-MIR-193B-3P	1	1	1	1	1	1	4.22E-04	4.22E-04	4.22E-04	4.22E-04	4.22E-04	4.22E-04	MIRNA:HSA-MIR-193B-3P	false	MIRNA:HSA-MIR-193B-3P
0.999569759	0.999569759	0.999569759	0.999569759	0.999569759	0.999569759							4.30E-04	4.30E-04	4.30E-04	4.30E-04	4.30E-04	4.30E-04	GO:0046907							ANP32B|RPL22|DHX9|RPS3|EIF6|XPO1|UBA52|TUBB|CAPZA1|RPLP0|RPLP2|ACTR2|TUBA1A|RPL28|JUP|SRP14|RPL30|RPL3|TRIM28|SYNE2|RPL4	intracellular transport	21	ENR	GO:0046907	1	1	1	1	1	1	4.30E-04	4.30E-04	4.30E-04	4.30E-04	4.30E-04	4.30E-04	GO:0046907	false	GO:0046907
0.999554221	0.999554221	0.999554221	0.999554221	0.999554221	0.999554221							4.46E-04	4.46E-04	4.46E-04	4.46E-04	4.46E-04	4.46E-04	REAC:R-HSA-3761 76							RPL22|RPS3|UBA52|PABPC1|RPLP0|RPLP2|PSMC4|RPL28|PSMA1|PSMD10|RPL30|RPL3|RPL4	Signaling by ROBO receptors	13	ENR	REAC:R-HSA-376176	1	1	1	1	1	1	4.46E-04	4.46E-04	4.46E-04	4.46E-04	4.46E-04	4.46E-04	REAC:R-HSA-376176	false	REAC:R-HSA-376176
0.999511393	0.999511393	0.999511393	0.999511393	0.999511393	0.999511393							4.89E-04	4.89E-04	4.89E-04	4.89E-04	4.89E-04	4.89E-04	CORUM:3082							DHX9|ILF3|NCL|HNRNPH1|DDX5	DGCR8 multiprotein complex	5	ENR	CORUM:3082	1	1	1	1	1	1	4.89E-04	4.89E-04	4.89E-04	4.89E-04	4.89E-04	4.89E-04	CORUM:3082	false	CORUM:3082
0.999479665	0.999479665	0.999479665	0.999479665	0.999479665	0.999479665							5.20E-04	5.20E-04	5.20E-04	5.20E-04	5.20E-04	5.20E-04	GO:0044265							CSNK2A1|RPL22|DHX9|RPS3|XPO1|UBA52|PABPC1|RPLP0|RPLP2|PSMC4|RPL28|PSMA1|PSMD10|HNRNPM|YBX1|RPL30|KHSRP|RPL3|DDX5|RPL4|LSM2	cellular macromolecule catabolic process	21	ENR	GO:0044265	1	1	1	1	1	1	5.20E-04	5.20E-04	5.20E-04	5.20E-04	5.20E-04	5.20E-04	GO:0044265	false	GO:0044265
0.999440393	0.999440393	0.999440393	0.999440393	0.999440393	0.999440393							5.60E-04	5.60E-04	5.60E-04	5.60E-04	5.60E-04	5.60E-04	REAC:R-HSA-8868 773							RPL22|RPS3|UBA52|NCL|RPL30|RPLP0|RPLP2|RPL3|RPL28|DDX21|RPL4	rRNA processing in the nucleus and cytosol	11	ENR	REAC:R-HSA-8868773	1	1	1	1	1	1	5.60E-04	5.60E-04	5.60E-04	5.60E-04	5.60E-04	5.60E-04	REAC:R-HSA-8868773	false	REAC:R-HSA-8868773
0.999434386	0.999434386	0.999434386	0.999434386	0.999434386	0.999434386							5.66E-04	5.66E-04	5.66E-04	5.66E-04	5.66E-04	5.66E-04	GO:0007155							MYH9|RPS3|ACTN1|AZGP1|S100A8|JUP|ACTB|S100A9	cell adhesion	8	ENR	GO:0007155	1	1	1	1	1	1	5.66E-04	5.66E-04	5.66E-04	5.66E-04	5.66E-04	5.66E-04	GO:0007155	false	GO:0007155
0.999429251	0.999429251	0.999429251	0.999429251	0.999429251	0.999429251							5.71E-04	5.71E-04	5.71E-04	5.71E-04	5.71E-04	5.71E-04	GO:0009057							CSNK2A1|RPL22|DHX9|RPS3|XPO1|UBA52|PABPC1|RPLP0|RPLP2|PSMC4|RPL28|PSMA1|PSMD10|HNRNPM|YBX1|RPL30|KHSRP|RPL3|DDX5|RPL4|LSM2	macromolecule catabolic process	21	ENR	GO:0009057	1	1	1	1	1	1	5.71E-04	5.71E-04	5.71E-04	5.71E-04	5.71E-04	5.71E-04	GO:0009057	false	GO:0009057
0.999387719	0.999387719	0.999387719	0.999387719	0.999387719	0.999387719							6.12E-04	6.12E-04	6.12E-04	6.12E-04	6.12E-04	6.12E-04	GO:0022610							MYH9|RPS3|ACTN1|AZGP1|S100A8|JUP|ACTB|S100A9	biological adhesion	8	ENR	GO:0022610	1	1	1	1	1	1	6.12E-04	6.12E-04	6.12E-04	6.12E-04	6.12E-04	6.12E-04	GO:0022610	false	GO:0022610
0.999353038	0.999353038	0.999353038	0.999353038	0.999353038	0.999353038							6.47E-04	6.47E-04	6.47E-04	6.47E-04	6.47E-04	6.47E-04	MIRNA:HSA-MIR-3 31-3P							MYH9|RPS3|HNRNPM|XRCC5|RPLP0|HNRNPH1|PSMC4|EIF2S3|ILF2|DDX21	hsa-miR-331-3p	10	ENR	MIRNA:HSA-MIR-331-3P	1	1	1	1	1	1	6.47E-04	6.47E-04	6.47E-04	6.47E-04	6.47E-04	6.47E-04	MIRNA:HSA-MIR-331-3P	false	MIRNA:HSA-MIR-331-3P
0.999318405	0.999318405	0.999318405	0.999318405	0.999318405	0.999318405							6.82E-04	6.82E-04	6.82E-04	6.82E-04	6.82E-04	6.82E-04	GO:0034613							ANP32B|RPL22|DHX9|RPS3|EIF6|XPO1|UBA52|XRCC5|RPLP0|RPLP2|RPL28|JUP|SRP14|CCT8|RUVBL2|YBX1|RPL30|RPL3|TRIM28|ACTB|RPL4	cellular protein localization	21	ENR	GO:0034613	1	1	1	1	1	1	6.82E-04	6.82E-04	6.82E-04	6.82E-04	6.82E-04	6.82E-04	GO:0034613	false	GO:0034613
0.999282002	0.999282002	0.999282002	0.999282002	0.999282002	0.999282002							7.18E-04	7.18E-04	7.18E-04	7.18E-04	7.18E-04	7.18E-04	REAC:R-HSA-1266 738							MYH9|CSNK2A1|RPL22|RPS3|ARPC3|UBA52|PABPC1|RPLP0|ACTR3|RPLP2|TUBA1A|ACTR2|PSMC4|RPL28|JUP|PSMA1|PSMD10|MYL6|DEK|RPL30|RPL3|ACTB|RPL4	Developmental Biology	23	ENR	REAC:R-HSA-1266738	1	1	1	1	1	1	7.18E-04	7.18E-04	7.18E-04	7.18E-04	7.18E-04	7.18E-04	REAC:R-HSA-1266738	false	REAC:R-HSA-1266738
0.99928178	0.99928178	0.99928178	0.99928178	0.99928178	0.99928178							7.18E-04	7.18E-04	7.18E-04	7.18E-04	7.18E-04	7.18E-04	REAC:R-HSA-6805 567							JUP	Keratinization	1	ENR	REAC:R-HSA-6805567	1	1	1	1	1	1	7.18E-04	7.18E-04	7.18E-04	7.18E-04	7.18E-04	7.18E-04	REAC:R-HSA-6805567	false	REAC:R-HSA-6805567
0.999238513	0.999238513	0.999238513	0.999238513	0.999238513	0.999238513							7.61E-04	7.61E-04	7.61E-04	7.61E-04	7.61E-04	7.61E-04	GO:0034109							MYH9|JUP|ACTB	homotypic cell-cell adhesion	3	ENR	GO:0034109	1	1	1	1	1	1	7.61E-04	7.61E-04	7.61E-04	7.61E-04	7.61E-04	7.61E-04	GO:0034109	false	GO:0034109
0.999225343	0.999225343	0.999225343	0.999225343	0.999225343	0.999225343							7.75E-04	7.75E-04	7.75E-04	7.75E-04	7.75E-04	7.75E-04	GO:0070727							ANP32B|RPL22|DHX9|RPS3|EIF6|XPO1|UBA52|XRCC5|RPLP0|RPLP2|RPL28|JUP|SRP14|CCT8|RUVBL2|YBX1|RPL30|RPL3|TRIM28|ACTB|RPL4	cellular macromolecule localization	21	ENR	GO:0070727	1	1	1	1	1	1	7.75E-04	7.75E-04	7.75E-04	7.75E-04	7.75E-04	7.75E-04	GO:0070727	false	GO:0070727
0.999210703	0.999210703	0.999210703	0.999210703	0.999210703	0.999210703							7.89E-04	7.89E-04	7.89E-04	7.89E-04	7.89E-04	7.89E-04	REAC:R-HSA-3924 99							COPS8|UBA52|EIF3K|AIMP1|PSMC4|RPL28|RUVBL1|PSMA1|KHSRP|RPL3|ACTB|DDX5|RPL4|CSNK2A1|RPL22|RPS3|PABPC1|CAPZA1|RPLP0|TBCB|RPLP2|TUBA1A|SRP14|EIF3I|EIF2S1|PSMD10|CCT8|PRKDC|RPL30|TRIM28|EIF2S3	Metabolism of proteins	31	ENR	REAC:R-HSA-392499	1	1	1	1	1	1	7.89E-04	7.89E-04	7.89E-04	7.89E-04	7.89E-04	7.89E-04	REAC:R-HSA-392499	false	REAC:R-HSA-392499
0.999197951	0.999197951	0.999197951	0.999197951	0.999197951	0.999197951							8.02E-04	8.02E-04	8.02E-04	8.02E-04	8.02E-04	8.02E-04	CORUM:308							RPL22|UBA52|RPLP0|RPL30|RPLP2|RPL3|RPL28|RPL4	60S ribosomal subunit, cytoplasmic	8	ENR	CORUM:308	1	1	1	1	1	1	8.02E-04	8.02E-04	8.02E-04	8.02E-04	8.02E-04	8.02E-04	CORUM:308	false	CORUM:308
0.999176386	0.999176386	0.999176386	0.999176386	0.999176386	0.999176386							8.24E-04	8.24E-04	8.24E-04	8.24E-04	8.24E-04	8.24E-04	GO:0099186							ACTN1|ACTB	structural constituent of postsynapse	2	ENR	GO:0099186	1	1	1	1	1	1	8.24E-04	8.24E-04	8.24E-04	8.24E-04	8.24E-04	8.24E-04	GO:0099186	false	GO:0099186
0.999176386	0.999176386	0.999176386	0.999176386	0.999176386	0.999176386							8.24E-04	8.24E-04	8.24E-04	8.24E-04	8.24E-04	8.24E-04	GO:0098918							ACTN1|ACTB	structural constituent of synapse	2	ENR	GO:0098918	1	1	1	1	1	1	8.24E-04	8.24E-04	8.24E-04	8.24E-04	8.24E-04	8.24E-04	GO:0098918	false	GO:0098918
0.999165088	0.999165088	0.999165088	0.999165088	0.999165088	0.999165088							8.35E-04	8.35E-04	8.35E-04	8.35E-04	8.35E-04	8.35E-04	GO:0060255							DHX9|PIP|SF3B1|XRCC5|EIF3K|GTF2I|RPL28|JUP|PSMA1|DEK|ILF3|S100A8|DDX5|ILF2|RPL4|CSNK2A1|RPL22|RPS3|XPO1|PABPC1|EIF2S1|PSMD10|CCT8|HNRNPM|ACTN1|RPL30|TRIM28|EIF2S3|ANP32B|COPS8|UBA52|PSMC4|RUVBL1|RUVBL2|KHSRP|RPL3|ACTB|S100A9|DDX21|MYH9|EIF6|NCL|RPLP0|ACTR3|RPLP2|HNRNPH1|ACTR2|PRKDC|YBX1|LSM2	regulation of macromolecule metabolic process	50	ENR	GO:0060255	1	1	1	1	1	1	8.35E-04	8.35E-04	8.35E-04	8.35E-04	8.35E-04	8.35E-04	GO:0060255	false	GO:0060255
0.999161822	0.999161822	0.999161822	0.999161822	0.999161822	0.999161822							8.38E-04	8.38E-04	8.38E-04	8.38E-04	8.38E-04	8.38E-04	GO:1901566							CSNK2A1|RPL22|DHX9|RPS3|EIF6|UBA52|NCL|EIF3K|PABPC1|RPLP0|AIMP1|RPLP2|RPL28|EIF3I|EIF2S1|ILF3|YBX1|RPL30|KHSRP|RPL3|EIF2S3|RPL4	organonitrogen compound biosynthetic process	22	ENR	GO:1901566	1	1	1	1	1	1	8.38E-04	8.38E-04	8.38E-04	8.38E-04	8.38E-04	8.38E-04	GO:1901566	false	GO:1901566
0.999115265	0.999115265	0.999115265	0.999115265	0.999115265	0.999115265							8.85E-04	8.85E-04	8.85E-04	8.85E-04	8.85E-04	8.85E-04	REAC:R-HSA-7231 2							RPL22|RPS3|UBA52|NCL|RPL30|RPLP0|RPLP2|RPL3|RPL28|DDX21|RPL4	rRNA processing	11	ENR	REAC:R-HSA-72312	1	1	1	1	1	1	8.85E-04	8.85E-04	8.85E-04	8.85E-04	8.85E-04	8.85E-04	REAC:R-HSA-72312	false	REAC:R-HSA-72312
0.999073346	0.999073346	0.999073346	0.999073346	0.999073346	0.999073346							9.27E-04	9.27E-04	9.27E-04	9.27E-04	9.27E-04	9.27E-04	GO:0090079							EIF3I|EIF2S1|EIF6|EIF3K|PABPC1|EIF2S3	translation regulator activity, nucleic acid binding	6	ENR	GO:0090079	1	1	1	1	1	1	9.27E-04	9.27E-04	9.27E-04	9.27E-04	9.27E-04	9.27E-04	GO:0090079	false	GO:0090079
0.999064541	0.999064541	0.999064541	0.999064541	0.999064541	0.999064541							9.35E-04	9.35E-04	9.35E-04	9.35E-04	9.35E-04	9.35E-04	GO:0045184							ANP32B|MYH9|RPL22|DHX9|RPS3|EIF6|XPO1|UBA52|RPLP0|RPLP2|RPL28|JUP|SRP14|CCT8|RUVBL2|RPL30|AZGP1|RPL3|TRIM28|RPL4	establishment of protein localization	20	ENR	GO:0045184	1	1	1	1	1	1	9.35E-04	9.35E-04	9.35E-04	9.35E-04	9.35E-04	9.35E-04	GO:0045184	false	GO:0045184
0.998840715	0.998840715	0.998840715	0.998840715	0.998840715	0.998840715							0.001159285	0.001159285	0.001159285	0.001159285	0.001159285	0.001159285	GO:0044267							ANP32B|DHX9|COPS8|UBA52|XRCC5|EIF3K|AIMP1|PSMC4|RPL28|RUVBL1|PSMA1|ILF3|RUVBL2|S100A8|KHSRP|RPL3|ACTB|S100A9|RPL4|MYH9|CSNK2A1|RPL22|RPS3|EIF6|XPO1|NCL|PABPC1|RPLP0|RPLP2|EIF3I|EIF2S1|PSMD10|PRKDC|YBX1|RPL30|TRIM28|EIF2S3	cellular protein metabolic process	37	ENR	GO:0044267	1	1	1	1	1	1	0.001159285	0.001159285	0.001159285	0.001159285	0.001159285	0.001159285	GO:0044267	false	GO:0044267
0.998782444	0.998782444	0.998782444	0.998782444	0.998782444	0.998782444							0.001217556	0.001217556	0.001217556	0.001217556	0.001217556	0.001217556	REAC:R-HSA-8049 14								Transport of fatty acids	0	ENR	REAC:R-HSA-804914	1	1	1	1	1	1	0.001217556	0.001217556	0.001217556	0.001217556	0.001217556	0.001217556	REAC:R-HSA-804914	false	REAC:R-HSA-804914
0.998680119	0.998680119	0.998680119	0.998680119	0.998680119	0.998680119							0.001319881	0.001319881	0.001319881	0.001319881	0.001319881	0.001319881	GO:0034641							DHX9|SF3B1|XRCC5|EIF3K|AIMP1|GTF2I|RPL28|JUP|PSMA1|DEK|ILF3|AZGP1|S100A8|DDX5|ILF2|RPL4|RPL22|RPS3|XPO1|PABPC1|EIF3I|EIF2S1|PSMD10|CCT8|HNRNPM|ACTN1|RPL30|DHX15|TRIM28|EIF2S3|COPS8|UBA52|PSMC4|RUVBL1|RUVBL2|KHSRP|RPL3|S100A9|DDX21|EIF6|SUCLG2|NCL|RPLP0|ACTR3|RPLP2|HNRNPH1|ACTR2|PRKDC|YBX1|LSM2	cellular nitrogen compound metabolic process	50	ENR	GO:0034641	1	1	1	1	1	1	0.001319881	0.001319881	0.001319881	0.001319881	0.001319881	0.001319881	GO:0034641	false	GO:0034641
0.998655251	0.998655251	0.998655251	0.998655251	0.998655251	0.998655251							0.001344749	0.001344749	0.001344749	0.001344749	0.001344749	0.001344749	GO:0009888							PSMA1|PSMD10|MYL6|PRKDC|YBX1|PSMC4|TRIM28|JUP|ACTB|DDX5	tissue development	10	ENR	GO:0009888	1	1	1	1	1	1	0.001344749	0.001344749	0.001344749	0.001344749	0.001344749	0.001344749	GO:0009888	false	GO:0009888
0.998487716	0.998487716	0.998487716	0.998487716	0.998487716	0.998487716							0.001512284	0.001512284	0.001512284	0.001512284	0.001512284	0.001512284	GO:0071705							ANP32B|MYH9|RPL22|DHX9|RPS3|EIF6|XPO1|UBA52|RPLP0|AIMP1|RPLP2|RPL28|JUP|SRP14|YBX1|RPL30|AZGP1|S100A8|KHSRP|RPL3|TRIM28|ACTB|RPL4	nitrogen compound transport	23	ENR	GO:0071705	1	1	1	1	1	1	0.001512284	0.001512284	0.001512284	0.001512284	0.001512284	0.001512284	GO:0071705	false	GO:0071705
0.998446343	0.998446343	0.998446343	0.998446343	0.998446343	0.998446343							0.001553657	0.001553657	0.001553657	0.001553657	0.001553657	0.001553657	GO:0030162							ANP32B|MYH9|CSNK2A1|RPS3|PSMD10|XPO1|S100A8|PSMC4|S100A9	regulation of proteolysis	9	ENR	GO:0030162	1	1	1	1	1	1	0.001553657	0.001553657	0.001553657	0.001553657	0.001553657	0.001553657	GO:0030162	false	GO:0030162
0.998366193	0.998366193	0.998366193	0.998366193	0.998366193	0.998366193							0.001633807	0.001633807	0.001633807	0.001633807	0.001633807	0.001633807	MIRNA:HSA-MIR-4 84							MYH9|EIF6|UBA52|XRCC5|TUBB|RPLP0|RPLP2|GTF2I|RPL28|HNRNPM|ILF3|YBX1|DHX15|TRIM28|SYNE2|ACTB|ILF2	hsa-miR-484	17	ENR	MIRNA:HSA-MIR-484	1	1	1	1	1	1	0.001633807	0.001633807	0.001633807	0.001633807	0.001633807	0.001633807	MIRNA:HSA-MIR-484	false	MIRNA:HSA-MIR-484
0.998364269	0.998364269	0.998364269	0.998364269	0.998364269	0.998364269							0.001635731	0.001635731	0.001635731	0.001635731	0.001635731	0.001635731	GO:0045862							ANP32B|MYH9|RPS3|PSMD10|S100A8|PSMC4|S100A9	positive regulation of proteolysis	7	ENR	GO:0045862	1	1	1	1	1	1	0.001635731	0.001635731	0.001635731	0.001635731	0.001635731	0.001635731	GO:0045862	false	GO:0045862
0.997980185	0.997980185	0.997980185	0.997980185	0.997980185	0.997980185							0.002019815	0.002019815	0.002019815	0.002019815	0.002019815	0.002019815	GO:0006959							RPL30|S100A8|S100A9	humoral immune response	3	ENR	GO:0006959	1	1	1	1	1	1	0.002019815	0.002019815	0.002019815	0.002019815	0.002019815	0.002019815	GO:0006959	false	GO:0006959
0.997763518	0.997763518	0.997763518	0.997763518	0.997763518	0.997763518							0.002236482	0.002236482	0.002236482	0.002236482	0.002236482	0.002236482	GO:0010608							DHX9|RPS3|EIF6|XPO1|UBA52|EIF3K|NCL|PABPC1|PSMC4|PSMA1|EIF2S1|PSMD10|HNRNPM|ILF3|YBX1|KHSRP|DDX5|EIF2S3	posttranscriptional regulation of gene expression	18	ENR	GO:0010608	1	1	1	1	1	1	0.002236482	0.002236482	0.002236482	0.002236482	0.002236482	0.002236482	GO:0010608	false	GO:0010608
0.997573146	0.997573146	0.997573146	0.997573146	0.997573146	0.997573146							0.002426854	0.002426854	0.002426854	0.002426854	0.002426854	0.002426854	GO:0022618							DHX9|EIF3I|EIF6|RUVBL2|SF3B1|EIF3K|RPLP0|RPL3|RUVBL1|EIF2S3|LSM2	ribonucleoprotein complex assembly	11	ENR	GO:0022618	1	1	1	1	1	1	0.002426854	0.002426854	0.002426854	0.002426854	0.002426854	0.002426854	GO:0022618	false	GO:0022618
0.997538502	0.997538502	0.997538502	0.997538502	0.997538502	0.997538502							0.002461498	0.002461498	0.002461498	0.002461498	0.002461498	0.002461498	CORUM:1332							HNRNPM|ILF3|HNRNPH1|DHX15|DDX5|ILF2	Large Drosha complex	6	ENR	CORUM:1332	1	1	1	1	1	1	0.002461498	0.002461498	0.002461498	0.002461498	0.002461498	0.002461498	CORUM:1332	false	CORUM:1332
0.997422046	0.997422046	0.997422046	0.997422046	0.997422046	0.997422046							0.002577954	0.002577954	0.002577954	0.002577954	0.002577954	0.002577954	GO:0051238							S100A8|S100A9	sequestering of metal ion	2	ENR	GO:0051238	1	1	1	1	1	1	0.002577954	0.002577954	0.002577954	0.002577954	0.002577954	0.002577954	GO:0051238	false	GO:0051238
0.997232505	0.997232505	0.997232505	0.997232505	0.997232505	0.997232505							0.002767495	0.002767495	0.002767495	0.002767495	0.002767495	0.002767495	GO:0010467							DHX9|PIP|SF3B1|UBA52|XRCC5|EIF3K|AIMP1|GTF2I|PSMC4|RPL28|JUP|RUVBL1|PSMA1|DEK|ILF3|RUVBL2|S100A8|KHSRP|RPL3|ACTB|DDX5|S100A9|ILF2|DDX21|RPL4|MYH9|RPL22|RPS3|EIF6|XPO1|NCL|PABPC1|RPLP0|ACTR3|RPLP2|HNRNPH1|ACTR2|EIF3I|EIF2S1|PSMD10|HNRNPM|PRKDC|YBX1|RPL30|DHX15|TRIM28|EIF2S3|LSM2	gene expression	48	ENR	GO:0010467	1	1	1	1	1	1	0.002767495	0.002767495	0.002767495	0.002767495	0.002767495	0.002767495	GO:0010467	false	GO:0010467
0.997087825	0.997087825	0.997087825	0.997087825	0.997087825	0.997087825							0.002912175	0.002912175	0.002912175	0.002912175	0.002912175	0.002912175	GO:0015833							ANP32B|MYH9|RPL22|DHX9|RPS3|EIF6|XPO1|UBA52|RPLP0|AIMP1|RPLP2|RPL28|JUP|SRP14|RPL30|AZGP1|S100A8|RPL3|TRIM28|RPL4	peptide transport	20	ENR	GO:0015833	1	1	1	1	1	1	0.002912175	0.002912175	0.002912175	0.002912175	0.002912175	0.002912175	GO:0015833	false	GO:0015833
0.997067297	0.997067297	0.997067297	0.997067297	0.997067297	0.997067297							0.002932703	0.002932703	0.002932703	0.002932703	0.002932703	0.002932703	GO:0008135							EIF3I|EIF2S1|EIF6|EIF3K|EIF2S3	translation factor activity, RNA binding	5	ENR	GO:0008135	1	1	1	1	1	1	0.002932703	0.002932703	0.002932703	0.002932703	0.002932703	0.002932703	GO:0008135	false	GO:0008135
0.997051166	0.997051166	0.997051166	0.997051166	0.997051166	0.997051166							0.002948834	0.002948834	0.002948834	0.002948834	0.002948834	0.002948834	GO:0044271							DHX9|UBA52|XRCC5|EIF3K|AIMP1|GTF2I|PSMC4|RPL28|JUP|RUVBL1|PSMA1|DEK|ILF3|RUVBL2|S100A8|KHSRP|RPL3|DDX5|S100A9|ILF2|DDX21|RPL4|RPL22|RPS3|EIF6|XPO1|NCL|PABPC1|RPLP0|ACTR3|RPLP2|ACTR2|EIF3I|EIF2S1|PSMD10|CCT8|PRKDC|YBX1|ACTN1|RPL30|TRIM28|EIF2S3	cellular nitrogen compound biosynthetic process	42	ENR	GO:0044271	1	1	1	1	1	1	0.002948834	0.002948834	0.002948834	0.002948834	0.002948834	0.002948834	GO:0044271	false	GO:0044271
0.996880377	0.996880377	0.996880377	0.996880377	0.996880377	0.996880377							0.003119623	0.003119623	0.003119623	0.003119623	0.003119623	0.003119623	GO:0030855							JUP	epithelial cell differentiation	1	ENR	GO:0030855	1	1	1	1	1	1	0.003119623	0.003119623	0.003119623	0.003119623	0.003119623	0.003119623	GO:0030855	false	GO:0030855
0.99662299	0.99662299	0.99662299	0.99662299	0.99662299	0.99662299							0.00337701	0.00337701	0.00337701	0.00337701	0.00337701	0.00337701	GO:0090150							RPL22|RPS3|UBA52|RPL30|RPLP0|RPLP2|RPL3|RPL28|SRP14|RPL4	establishment of protein localization to membrane	10	ENR	GO:0090150	1	1	1	1	1	1	0.00337701	0.00337701	0.00337701	0.00337701	0.00337701	0.00337701	GO:0090150	false	GO:0090150
0.996619525	0.996619525	0.996619525	0.996619525	0.996619525	0.996619525							0.003380475	0.003380475	0.003380475	0.003380475	0.003380475	0.003380475	GO:0008104							ANP32B|MYH9|RPL22|DHX9|RPS3|EIF6|XPO1|UBA52|XRCC5|RPLP0|RPLP2|RPL28|JUP|SRP14|PSMD10|CCT8|RUVBL2|YBX1|RPL30|AZGP1|RPL3|TRIM28|ACTB|RPL4	protein localization	24	ENR	GO:0008104	1	1	1	1	1	1	0.003380475	0.003380475	0.003380475	0.003380475	0.003380475	0.003380475	GO:0008104	false	GO:0008104
0.996614656	0.996614656	0.996614656	0.996614656	0.996614656	0.996614656							0.003385344	0.003385344	0.003385344	0.003385344	0.003385344	0.003385344	GO:0071826							DHX9|EIF3I|EIF6|RUVBL2|SF3B1|EIF3K|RPLP0|RPL3|RUVBL1|EIF2S3|LSM2	ribonucleoprotein complex subunit organization	11	ENR	GO:0071826	1	1	1	1	1	1	0.003385344	0.003385344	0.003385344	0.003385344	0.003385344	0.003385344	GO:0071826	false	GO:0071826
0.996613945	0.996613945	0.996613945	0.996613945	0.996613945	0.996613945							0.003386055	0.003386055	0.003386055	0.003386055	0.003386055	0.003386055	GO:0006605							RPL22|RPS3|UBA52|RPL30|RPLP0|RPLP2|RPL3|RPL28|SRP14|RPL4	protein targeting	10	ENR	GO:0006605	1	1	1	1	1	1	0.003386055	0.003386055	0.003386055	0.003386055	0.003386055	0.003386055	GO:0006605	false	GO:0006605
0.996512289	0.996512289	0.996512289	0.996512289	0.996512289	0.996512289							0.003487711	0.003487711	0.003487711	0.003487711	0.003487711	0.003487711	MIRNA:HSA-LET-7 B-5P							CSNK2A1|DHX9|SF3B1|TUBB|PABPC1|KHSRP|GTF2I|TRIM28|SYNE2|ACTB|DDX21	hsa-let-7b-5p	11	ENR	MIRNA:HSA-LET-7B-5P	1	1	1	1	1	1	0.003487711	0.003487711	0.003487711	0.003487711	0.003487711	0.003487711	MIRNA:HSA-LET-7B-5P	false	MIRNA:HSA-LET-7B-5P
0.996141941	0.996141941	0.996141941	0.996141941	0.996141941	0.996141941							0.003858059	0.003858059	0.003858059	0.003858059	0.003858059	0.003858059	GO:0086083							JUP	cell adhesive protein binding involved in bundle of His cell-Purkinje myocyte communication	1	ENR	GO:0086083	1	1	1	1	1	1	0.003858059	0.003858059	0.003858059	0.003858059	0.003858059	0.003858059	GO:0086083	false	GO:0086083
0.996133916	0.996133916	0.996133916	0.996133916	0.996133916	0.996133916							0.003866084	0.003866084	0.003866084	0.003866084	0.003866084	0.003866084	GO:0042886							ANP32B|MYH9|RPL22|DHX9|RPS3|EIF6|XPO1|UBA52|RPLP0|AIMP1|RPLP2|RPL28|JUP|SRP14|RPL30|AZGP1|S100A8|RPL3|TRIM28|RPL4	amide transport	20	ENR	GO:0042886	1	1	1	1	1	1	0.003866084	0.003866084	0.003866084	0.003866084	0.003866084	0.003866084	GO:0042886	false	GO:0042886
0.995744609	0.995744609	0.995744609	0.995744609	0.995744609	0.995744609							0.004255391	0.004255391	0.004255391	0.004255391	0.004255391	0.004255391	GO:0005488							DHX9|PIP|SF3B1|XRCC5|EIF3K|AIMP1|GTF2I|RPL28|JUP|PSMA1|MYL6|DEK|ILF3|AZGP1|S100A8|DDX5|ILF2|RPL4|CSNK2A1|RPL22|RPS3|XPO1|PABPC1|CAPZA1|TBCB|TUBA1A|SRP14|EIF3I|EIF2S1|PSMD10|CCT8|HNRNPM|ACTN1|RPL30|DHX15|TRIM28|SYNE2|EIF2S3|ANP32B|COPS8|UBA52|PSMC4|RUVBL1|RUVBL2|KHSRP|RPL3|ACTB|S100A9|DDX21|MYH9|EIF6|ARPC3|SUCLG2|NCL|TUBB|RPLP0|ACTR3|RPLP2|HNRNPH1|ACTR2|PRKDC|YBX1|LSM2	binding	63	ENR	GO:0005488	1	1	1	1	1	1	0.004255391	0.004255391	0.004255391	0.004255391	0.004255391	0.004255391	GO:0005488	false	GO:0005488
0.995665023	0.995665023	0.995665023	0.995665023	0.995665023	0.995665023							0.004334977	0.004334977	0.004334977	0.004334977	0.004334977	0.004334977	REAC:R-HSA-7264 9							RPS3|EIF3I|EIF2S1|EIF3K|PABPC1|EIF2S3	Translation initiation complex formation	6	ENR	REAC:R-HSA-72649	1	1	1	1	1	1	0.004334977	0.004334977	0.004334977	0.004334977	0.004334977	0.004334977	REAC:R-HSA-72649	false	REAC:R-HSA-72649
0.995599883	0.995599883	0.995599883	0.995599883	0.995599883	0.995599883							0.004400117	0.004400117	0.004400117	0.004400117	0.004400117	0.004400117	GO:2001020							DHX9|RPS3|PSMD10|DEK|PRKDC|ACTR2|TRIM28|DDX5	regulation of response to DNA damage stimulus	8	ENR	GO:2001020	1	1	1	1	1	1	0.004400117	0.004400117	0.004400117	0.004400117	0.004400117	0.004400117	GO:2001020	false	GO:2001020
0.995533663	0.995533663	0.995533663	0.995533663	0.995533663	0.995533663							0.004466337	0.004466337	0.004466337	0.004466337	0.004466337	0.004466337	GO:0035662							S100A8|S100A9	Toll-like receptor 4 binding	2	ENR	GO:0035662	1	1	1	1	1	1	0.004466337	0.004466337	0.004466337	0.004466337	0.004466337	0.004466337	GO:0035662	false	GO:0035662
0.995449234	0.995449234	0.995449234	0.995449234	0.995449234	0.995449234							0.004550766	0.004550766	0.004550766	0.004550766	0.004550766	0.004550766	GO:0045182							EIF3I|EIF2S1|EIF6|EIF3K|PABPC1|EIF2S3	translation regulator activity	6	ENR	GO:0045182	1	1	1	1	1	1	0.004550766	0.004550766	0.004550766	0.004550766	0.004550766	0.004550766	GO:0045182	false	GO:0045182
0.99541738	0.99541738	0.99541738	0.99541738	0.99541738	0.99541738							0.00458262	0.00458262	0.00458262	0.00458262	0.00458262	0.00458262	GO:0070488							S100A8|S100A9	neutrophil aggregation	2	ENR	GO:0070488	1	1	1	1	1	1	0.00458262	0.00458262	0.00458262	0.00458262	0.00458262	0.00458262	GO:0070488	false	GO:0070488
0.995363867	0.995363867	0.995363867	0.995363867	0.995363867	0.995363867							0.004636133	0.004636133	0.004636133	0.004636133	0.004636133	0.004636133	GO:0003725							DHX9|ILF3|ACTN1|DHX15|ILF2|DDX21	double-stranded RNA binding	6	ENR	GO:0003725	1	1	1	1	1	1	0.004636133	0.004636133	0.004636133	0.004636133	0.004636133	0.004636133	GO:0003725	false	GO:0003725
0.995216401	0.995216401	0.995216401	0.995216401	0.995216401	0.995216401							0.004783599	0.004783599	0.004783599	0.004783599	0.004783599	0.004783599	REAC:R-HSA-7266 2							RPS3|EIF3I|EIF2S1|EIF3K|PABPC1|EIF2S3	Activation of the mRNA upon binding of the cap-binding complex and eIFs, and subsequent binding to 43S	6	ENR	REAC:R-HSA-72662	1	1	1	1	1	1	0.004783599	0.004783599	0.004783599	0.004783599	0.004783599	0.004783599	REAC:R-HSA-72662	false	REAC:R-HSA-72662
0.995211655	0.995211655	0.995211655	0.995211655	0.995211655	0.995211655							0.004788345	0.004788345	0.004788345	0.004788345	0.004788345	0.004788345	GO:0034622							ANP32B|DHX9|COPS8|RPS3|EIF6|ARPC3|SF3B1|UBA52|EIF3K|CAPZA1|RPLP0|ACTR3|ACTR2|PSMC4|RUVBL1|EIF3I|PSMD10|RUVBL2|RPL3|EIF2S3|LSM2	cellular protein-containing complex assembly	21	ENR	GO:0034622	1	1	1	1	1	1	0.004788345	0.004788345	0.004788345	0.004788345	0.004788345	0.004788345	GO:0034622	false	GO:0034622
0.995038031	0.995038031	0.995038031	0.995038031	0.995038031	0.995038031							0.004961969	0.004961969	0.004961969	0.004961969	0.004961969	0.004961969	REAC:R-HSA-1682 56							MYH9|DHX9|ARPC3|UBA52|XRCC5|TUBB|CAPZA1|RPLP0|ACTR3|ACTR2|TUBA1A|PSMC4|JUP|SRP14|PSMA1|PSMD10|CCT8|PRKDC|S100A8|ACTB|S100A9|ILF2	Immune System	22	ENR	REAC:R-HSA-168256	1	1	1	1	1	1	0.004961969	0.004961969	0.004961969	0.004961969	0.004961969	0.004961969	REAC:R-HSA-168256	false	REAC:R-HSA-168256
0.994942892	0.994942892	0.994942892	0.994942892	0.994942892	0.994942892							0.005057108	0.005057108	0.005057108	0.005057108	0.005057108	0.005057108	GO:0004386							DHX9|RUVBL2|XRCC5|DHX15|RUVBL1|DDX5|DDX21	helicase activity	7	ENR	GO:0004386	1	1	1	1	1	1	0.005057108	0.005057108	0.005057108	0.005057108	0.005057108	0.005057108	GO:0004386	false	GO:0004386
0.994616629	0.994616629	0.994616629	0.994616629	0.994616629	0.994616629							0.005383371	0.005383371	0.005383371	0.005383371	0.005383371	0.005383371	GO:0010950							ANP32B|RPS3|S100A8|S100A9	positive regulation of endopeptidase activity	4	ENR	GO:0010950	1	1	1	1	1	1	0.005383371	0.005383371	0.005383371	0.005383371	0.005383371	0.005383371	GO:0010950	false	GO:0010950
0.994549679	0.994549679	0.994549679	0.994549679	0.994549679	0.994549679							0.005450321	0.005450321	0.005450321	0.005450321	0.005450321	0.005450321	GO:0019222							DHX9|PIP|SF3B1|XRCC5|EIF3K|GTF2I|RPL28|JUP|PSMA1|DEK|ILF3|S100A8|DDX5|ILF2|RPL4|CSNK2A1|RPL22|RPS3|XPO1|PABPC1|EIF2S1|PSMD10|CCT8|HNRNPM|ACTN1|RPL30|TRIM28|EIF2S3|ANP32B|COPS8|UBA52|PSMC4|RUVBL1|RUVBL2|KHSRP|RPL3|ACTB|S100A9|DDX21|MYH9|EIF6|NCL|RPLP0|ACTR3|RPLP2|HNRNPH1|ACTR2|PRKDC|YBX1|LSM2	regulation of metabolic process	50	ENR	GO:0019222	1	1	1	1	1	1	0.005450321	0.005450321	0.005450321	0.005450321	0.005450321	0.005450321	GO:0019222	false	GO:0019222
0.993923733	0.993923733	0.993923733	0.993923733	0.993923733	0.993923733							0.006076267	0.006076267	0.006076267	0.006076267	0.006076267	0.006076267	GO:0010604							ANP32B|DHX9|COPS8|PIP|SF3B1|UBA52|XRCC5|PSMC4|JUP|RUVBL1|DEK|ILF3|RUVBL2|S100A8|KHSRP|ACTB|DDX5|S100A9|ILF2|DDX21|MYH9|CSNK2A1|RPS3|EIF6|NCL|PABPC1|ACTR3|ACTR2|PSMD10|CCT8|PRKDC|YBX1|ACTN1|TRIM28|EIF2S3	positive regulation of macromolecule metabolic process	35	ENR	GO:0010604	1	1	1	1	1	1	0.006076267	0.006076267	0.006076267	0.006076267	0.006076267	0.006076267	GO:0010604	false	GO:0010604
0.993771462	0.993771462	0.993771462	0.993771462	0.993771462	0.993771462							0.006228538	0.006228538	0.006228538	0.006228538	0.006228538	0.006228538	GO:0008219							ANP32B|CSNK2A1|DHX9|RPS3|PIP|UBA52|AIMP1|JUP|EIF2S1|PSMD10|PRKDC|ACTN1|S100A8|DDX5|S100A9	cell death	15	ENR	GO:0008219	1	1	1	1	1	1	0.006228538	0.006228538	0.006228538	0.006228538	0.006228538	0.006228538	GO:0008219	false	GO:0008219
0.993553761	0.993553761	0.993553761	0.993553761	0.993553761	0.993553761							0.006446239	0.006446239	0.006446239	0.006446239	0.006446239	0.006446239	GO:0015031							ANP32B|MYH9|RPL22|DHX9|RPS3|EIF6|XPO1|UBA52|RPLP0|RPLP2|RPL28|JUP|SRP14|RPL30|AZGP1|RPL3|TRIM28|RPL4	protein transport	18	ENR	GO:0015031	1	1	1	1	1	1	0.006446239	0.006446239	0.006446239	0.006446239	0.006446239	0.006446239	GO:0015031	false	GO:0015031
0.993460576	0.993460576	0.993460576	0.993460576	0.993460576	0.993460576							0.006539424	0.006539424	0.006539424	0.006539424	0.006539424	0.006539424	GO:0044877							MYH9|DHX9|RPS3|EIF6|PIP|ARPC3|SUCLG2|XRCC5|EIF3K|TUBB|CAPZA1|ACTR3|ACTR2|JUP|RUVBL1|EIF2S1|RUVBL2|ACTN1|SYNE2|ACTB|DDX5	protein-containing complex binding	21	ENR	GO:0044877	1	1	1	1	1	1	0.006539424	0.006539424	0.006539424	0.006539424	0.006539424	0.006539424	GO:0044877	false	GO:0044877
0.993433728	0.993433728	0.993433728	0.993433728	0.993433728	0.993433728							0.006566272	0.006566272	0.006566272	0.006566272	0.006566272	0.006566272	CORUM:306							RPL22|RPS3|UBA52|RPL30|RPLP0|RPLP2|RPL3|RPL28|RPL4	Ribosome, cytoplasmic	9	ENR	CORUM:306	1	1	1	1	1	1	0.006566272	0.006566272	0.006566272	0.006566272	0.006566272	0.006566272	CORUM:306	false	CORUM:306
0.99340369	0.99340369	0.99340369	0.99340369	0.99340369	0.99340369							0.00659631	0.00659631	0.00659631	0.00659631	0.00659631	0.00659631	GO:0006807							DHX9|PIP|SF3B1|XRCC5|EIF3K|AIMP1|GTF2I|RPL28|JUP|PSMA1|DEK|ILF3|AZGP1|S100A8|DDX5|ILF2|RPL4|CSNK2A1|RPL22|RPS3|XPO1|PABPC1|EIF3I|EIF2S1|PSMD10|CCT8|HNRNPM|ACTN1|RPL30|DHX15|TRIM28|EIF2S3|ANP32B|COPS8|UBA52|PSMC4|RUVBL1|RUVBL2|KHSRP|RPL3|ACTB|S100A9|DDX21|MYH9|EIF6|SUCLG2|NCL|RPLP0|ACTR3|RPLP2|HNRNPH1|ACTR2|PRKDC|YBX1|LSM2	nitrogen compound metabolic process	55	ENR	GO:0006807	1	1	1	1	1	1	0.00659631	0.00659631	0.00659631	0.00659631	0.00659631	0.00659631	GO:0006807	false	GO:0006807
0.993283152	0.993283152	0.993283152	0.993283152	0.993283152	0.993283152							0.006716848	0.006716848	0.006716848	0.006716848	0.006716848	0.006716848	GO:0033036							ANP32B|DHX9|UBA52|XRCC5|RPL28|JUP|RUVBL1|RUVBL2|AZGP1|KHSRP|RPL3|ACTB|RPL4|MYH9|RPL22|RPS3|EIF6|XPO1|RPLP0|RPLP2|SRP14|PSMD10|CCT8|YBX1|RPL30|TRIM28	macromolecule localization	26	ENR	GO:0033036	1	1	1	1	1	1	0.006716848	0.006716848	0.006716848	0.006716848	0.006716848	0.006716848	GO:0033036	false	GO:0033036
0.992834721	0.992834721	0.992834721	0.992834721	0.992834721	0.992834721							0.007165279	0.007165279	0.007165279	0.007165279	0.007165279	0.007165279	GO:0052547							ANP32B|CSNK2A1|RPS3|S100A8|S100A9	regulation of peptidase activity	5	ENR	GO:0052547	1	1	1	1	1	1	0.007165279	0.007165279	0.007165279	0.007165279	0.007165279	0.007165279	GO:0052547	false	GO:0052547
0.992779849	0.992779849	0.992779849	0.992779849	0.992779849	0.992779849							0.007220151	0.007220151	0.007220151	0.007220151	0.007220151	0.007220151	GO:0080135							DHX9|RPS3|PSMD10|DEK|PRKDC|YBX1|ACTR2|TRIM28|DDX5	regulation of cellular response to stress	9	ENR	GO:0080135	1	1	1	1	1	1	0.007220151	0.007220151	0.007220151	0.007220151	0.007220151	0.007220151	GO:0080135	false	GO:0080135
0.992763868	0.992763868	0.992763868	0.992763868	0.992763868	0.992763868							0.007236132	0.007236132	0.007236132	0.007236132	0.007236132	0.007236132	GO:0046872							DHX9|MYL6|SUCLG2|ACTN1|S100A8|TRIM28|S100A9	metal ion binding	7	ENR	GO:0046872	1	1	1	1	1	1	0.007236132	0.007236132	0.007236132	0.007236132	0.007236132	0.007236132	GO:0046872	false	GO:0046872
0.992732361	0.992732361	0.992732361	0.992732361	0.992732361	0.992732361							0.007267639	0.007267639	0.007267639	0.007267639	0.007267639	0.007267639	GO:0019058							ILF3|DEK|XPO1|UBA52|PABPC1|TRIM28|DDX5	viral life cycle	7	ENR	GO:0019058	1	1	1	1	1	1	0.007267639	0.007267639	0.007267639	0.007267639	0.007267639	0.007267639	GO:0019058	false	GO:0019058
0.992035531	0.992035531	0.992035531	0.992035531	0.992035531	0.992035531							0.007964469	0.007964469	0.007964469	0.007964469	0.007964469	0.007964469	GO:0010952							ANP32B|RPS3|S100A8|S100A9	positive regulation of peptidase activity	4	ENR	GO:0010952	1	1	1	1	1	1	0.007964469	0.007964469	0.007964469	0.007964469	0.007964469	0.007964469	GO:0010952	false	GO:0010952
0.991980596	0.991980596	0.991980596	0.991980596	0.991980596	0.991980596							0.008019404	0.008019404	0.008019404	0.008019404	0.008019404	0.008019404	GO:0050832							S100A8|S100A9	defense response to fungus	2	ENR	GO:0050832	1	1	1	1	1	1	0.008019404	0.008019404	0.008019404	0.008019404	0.008019404	0.008019404	GO:0050832	false	GO:0050832
0.991688826	0.991688826	0.991688826	0.991688826	0.991688826	0.991688826							0.008311174	0.008311174	0.008311174	0.008311174	0.008311174	0.008311174	GO:0010468							DHX9|PIP|SF3B1|UBA52|XRCC5|EIF3K|GTF2I|PSMC4|RPL28|JUP|RUVBL1|PSMA1|DEK|ILF3|RUVBL2|S100A8|KHSRP|RPL3|ACTB|DDX5|S100A9|ILF2|DDX21|RPL4|MYH9|RPL22|RPS3|EIF6|XPO1|NCL|PABPC1|RPLP0|ACTR3|RPLP2|HNRNPH1|ACTR2|EIF2S1|PSMD10|HNRNPM|PRKDC|YBX1|RPL30|TRIM28|EIF2S3|LSM2	regulation of gene expression	45	ENR	GO:0010468	1	1	1	1	1	1	0.008311174	0.008311174	0.008311174	0.008311174	0.008311174	0.008311174	GO:0010468	false	GO:0010468
0.991580768	0.991580768	0.991580768	0.991580768	0.991580768	0.991580768							0.008419232	0.008419232	0.008419232	0.008419232	0.008419232	0.008419232	CORUM:6826							S100A8|S100A9	Calprotectin heterotetramer	2	ENR	CORUM:6826	1	1	1	1	1	1	0.008419232	0.008419232	0.008419232	0.008419232	0.008419232	0.008419232	CORUM:6826	false	CORUM:6826
0.991197407	0.991197407	0.991197407	0.991197407	0.991197407	0.991197407							0.008802593	0.008802593	0.008802593	0.008802593	0.008802593	0.008802593	GO:0046483							DHX9|COPS8|SF3B1|UBA52|XRCC5|AIMP1|GTF2I|PSMC4|RPL28|JUP|RUVBL1|PSMA1|DEK|ILF3|RUVBL2|AZGP1|S100A8|KHSRP|RPL3|DDX5|S100A9|ILF2|DDX21|RPL4|RPL22|RPS3|EIF6|SUCLG2|XPO1|NCL|PABPC1|RPLP0|ACTR3|RPLP2|HNRNPH1|ACTR2|PSMD10|CCT8|HNRNPM|PRKDC|YBX1|ACTN1|RPL30|DHX15|TRIM28|LSM2	heterocycle metabolic process	46	ENR	GO:0046483	1	1	1	1	1	1	0.008802593	0.008802593	0.008802593	0.008802593	0.008802593	0.008802593	GO:0046483	false	GO:0046483
0.990827457	0.990827457	0.990827457	0.990827457	0.990827457	0.990827457							0.009172543	0.009172543	0.009172543	0.009172543	0.009172543	0.009172543	GO:0012501							ANP32B|CSNK2A1|DHX9|RPS3|PIP|UBA52|AIMP1|JUP|EIF2S1|PSMD10|PRKDC|ACTN1|S100A8|DDX5|S100A9	programmed cell death	15	ENR	GO:0012501	1	1	1	1	1	1	0.009172543	0.009172543	0.009172543	0.009172543	0.009172543	0.009172543	GO:0012501	false	GO:0012501
0.990713767	0.990713767	0.990713767	0.990713767	0.990713767	0.990713767							0.009286233	0.009286233	0.009286233	0.009286233	0.009286233	0.009286233	WP:WP107							EIF3I|EIF2S1|EIF6|PABPC1|EIF2S3	Translation Factors	5	ENR	WP:WP107	1	1	1	1	1	1	0.009286233	0.009286233	0.009286233	0.009286233	0.009286233	0.009286233	WP:WP107	false	WP:WP107
0.989896447	0.989896447	0.989896447	0.989896447	0.989896447	0.989896447							0.010103553	0.010103553	0.010103553	0.010103553	0.010103553	0.010103553	GO:0009893							ANP32B|DHX9|COPS8|PIP|SF3B1|UBA52|XRCC5|PSMC4|JUP|RUVBL1|DEK|ILF3|RUVBL2|S100A8|KHSRP|ACTB|DDX5|S100A9|ILF2|DDX21|MYH9|CSNK2A1|RPS3|EIF6|NCL|PABPC1|ACTR3|ACTR2|PSMD10|CCT8|PRKDC|YBX1|ACTN1|TRIM28|EIF2S3	positive regulation of metabolic process	35	ENR	GO:0009893	1	1	1	1	1	1	0.010103553	0.010103553	0.010103553	0.010103553	0.010103553	0.010103553	GO:0009893	false	GO:0009893
0.989810448	0.989810448	0.989810448	0.989810448	0.989810448	0.989810448							0.010189552	0.010189552	0.010189552	0.010189552	0.010189552	0.010189552	MIRNA:HSA-MIR-1 6-5P							RPS3|XPO1|EIF3K|TUBB|RPLP0|AIMP1|ACTR2|TUBA1A|CCT8|YBX1|ACTN1|RPL30|RPL3|ACTB|DDX21|RPL4	hsa-miR-16-5p	16	ENR	MIRNA:HSA-MIR-16-5P	1	1	1	1	1	1	0.010189552	0.010189552	0.010189552	0.010189552	0.010189552	0.010189552	MIRNA:HSA-MIR-16-5P	false	MIRNA:HSA-MIR-16-5P
0.988498321	0.988498321	0.988498321	0.988498321	0.988498321	0.988498321							0.011501679	0.011501679	0.011501679	0.011501679	0.011501679	0.011501679	GO:0080134							MYH9|DHX9|RPS3|XRCC5|ACTR2|PSMC4|PSMA1|PSMD10|DEK|PRKDC|YBX1|S100A8|TRIM28|S100A9|DDX5	regulation of response to stress	15	ENR	GO:0080134	1	1	1	1	1	1	0.011501679	0.011501679	0.011501679	0.011501679	0.011501679	0.011501679	GO:0080134	false	GO:0080134
0.987936667	0.987936667	0.987936667	0.987936667	0.987936667	0.987936667							0.012063333	0.012063333	0.012063333	0.012063333	0.012063333	0.012063333	GO:0043280							ANP32B|RPS3|S100A8|S100A9	positive regulation of cysteine-type endopeptidase activity involved in apoptotic process	4	ENR	GO:0043280	1	1	1	1	1	1	0.012063333	0.012063333	0.012063333	0.012063333	0.012063333	0.012063333	GO:0043280	false	GO:0043280
0.987782233	0.987782233	0.987782233	0.987782233	0.987782233	0.987782233							0.012217767	0.012217767	0.012217767	0.012217767	0.012217767	0.012217767	REAC:R-HSA-2262 752							RPL22|RPS3|UBA52|CAPZA1|RPLP0|RPLP2|TUBA1A|PSMC4|RPL28|PSMA1|EIF2S1|PSMD10|RPL30|RPL3|EIF2S3|RPL4	Cellular responses to stress	16	ENR	REAC:R-HSA-2262752	1	1	1	1	1	1	0.012217767	0.012217767	0.012217767	0.012217767	0.012217767	0.012217767	REAC:R-HSA-2262752	false	REAC:R-HSA-2262752
0.987714173	0.987714173	0.987714173	0.987714173	0.987714173	0.987714173							0.012285827	0.012285827	0.012285827	0.012285827	0.012285827	0.012285827	REAC:R-HSA-7220 3							DHX9|HNRNPM|SF3B1|YBX1|HNRNPH1|DHX15|DDX5|LSM2	Processing of Capped Intron-Containing Pre-mRNA	8	ENR	REAC:R-HSA-72203	1	1	1	1	1	1	0.012285827	0.012285827	0.012285827	0.012285827	0.012285827	0.012285827	REAC:R-HSA-72203	false	REAC:R-HSA-72203
0.987678505	0.987678505	0.987678505	0.987678505	0.987678505	0.987678505							0.012321495	0.012321495	0.012321495	0.012321495	0.012321495	0.012321495	GO:0001906							TUBB|RPL30|AZGP1	cell killing	3	ENR	GO:0001906	1	1	1	1	1	1	0.012321495	0.012321495	0.012321495	0.012321495	0.012321495	0.012321495	GO:0001906	false	GO:0001906
0.986826251	0.986826251	0.986826251	0.986826251	0.986826251	0.986826251							0.013173749	0.013173749	0.013173749	0.013173749	0.013173749	0.013173749	GO:0017038							TRIM28|JUP	protein import	2	ENR	GO:0017038	1	1	1	1	1	1	0.013173749	0.013173749	0.013173749	0.013173749	0.013173749	0.013173749	GO:0017038	false	GO:0017038
0.986806114	0.986806114	0.986806114	0.986806114	0.986806114	0.986806114							0.013193886	0.013193886	0.013193886	0.013193886	0.013193886	0.013193886	REAC:R-HSA-4504 08							PSMA1|PSMD10|UBA52|PABPC1|PSMC4	AUF1 (hnRNP D0) binds and destabilizes mRNA	5	ENR	REAC:R-HSA-450408	1	1	1	1	1	1	0.013193886	0.013193886	0.013193886	0.013193886	0.013193886	0.013193886	REAC:R-HSA-450408	false	REAC:R-HSA-450408
0.986503986	0.986503986	0.986503986	0.986503986	0.986503986	0.986503986							0.013496014	0.013496014	0.013496014	0.013496014	0.013496014	0.013496014	WP:WP2272							ARPC3|NCL|TUBB|TUBA1A|ACTB	Pathogenic Escherichia coli infection	5	ENR	WP:WP2272	1	1	1	1	1	1	0.013496014	0.013496014	0.013496014	0.013496014	0.013496014	0.013496014	WP:WP2272	false	WP:WP2272
0.985918746	0.985918746	0.985918746	0.985918746	0.985918746	0.985918746							0.014081254	0.014081254	0.014081254	0.014081254	0.014081254	0.014081254	GO:0006403							DHX9|EIF6|CCT8|RUVBL2|XPO1|YBX1|KHSRP|RUVBL1	RNA localization	8	ENR	GO:0006403	1	1	1	1	1	1	0.014081254	0.014081254	0.014081254	0.014081254	0.014081254	0.014081254	GO:0006403	false	GO:0006403
0.985826069	0.985826069	0.985826069	0.985826069	0.985826069	0.985826069							0.014173931	0.014173931	0.014173931	0.014173931	0.014173931	0.014173931	GO:0009620							S100A8|S100A9	response to fungus	2	ENR	GO:0009620	1	1	1	1	1	1	0.014173931	0.014173931	0.014173931	0.014173931	0.014173931	0.014173931	GO:0009620	false	GO:0009620
0.985728082	0.985728082	0.985728082	0.985728082	0.985728082	0.985728082							0.014271918	0.014271918	0.014271918	0.014271918	0.014271918	0.014271918	CORUM:6822							PIP|AZGP1	ZAG-PIP complex	2	ENR	CORUM:6822	1	1	1	1	1	1	0.014271918	0.014271918	0.014271918	0.014271918	0.014271918	0.014271918	CORUM:6822	false	CORUM:6822
0.984233689	0.984233689	0.984233689	0.984233689	0.984233689	0.984233689							0.015766311	0.015766311	0.015766311	0.015766311	0.015766311	0.015766311	GO:0071702							ANP32B|MYH9|RPL22|DHX9|RPS3|EIF6|XPO1|UBA52|RPLP0|AIMP1|RPLP2|RPL28|JUP|SRP14|YBX1|RPL30|AZGP1|S100A8|KHSRP|RPL3|TRIM28|ACTB|RPL4	organic substance transport	23	ENR	GO:0071702	1	1	1	1	1	1	0.015766311	0.015766311	0.015766311	0.015766311	0.015766311	0.015766311	GO:0071702	false	GO:0071702
0.984200974	0.984200974	0.984200974	0.984200974	0.984200974	0.984200974							0.015799026	0.015799026	0.015799026	0.015799026	0.015799026	0.015799026	MIRNA:HSA-MIR-7 44-5P							EIF3K|NCL|YBX1|PABPC1|KHSRP|RPL3|TUBA1A|TRIM28|ACTB|RPL4	hsa-miR-744-5p	10	ENR	MIRNA:HSA-MIR-744-5P	1	1	1	1	1	1	0.015799026	0.015799026	0.015799026	0.015799026	0.015799026	0.015799026	MIRNA:HSA-MIR-744-5P	false	MIRNA:HSA-MIR-744-5P
0.983351164	0.983351164	0.983351164	0.983351164	0.983351164	0.983351164							0.016648836	0.016648836	0.016648836	0.016648836	0.016648836	0.016648836	REAC:R-HSA-8953 897							RPL22|RPS3|UBA52|CAPZA1|RPLP0|RPLP2|TUBA1A|PSMC4|RPL28|PSMA1|EIF2S1|PSMD10|RPL30|RPL3|EIF2S3|RPL4	Cellular responses to external stimuli	16	ENR	REAC:R-HSA-8953897	1	1	1	1	1	1	0.016648836	0.016648836	0.016648836	0.016648836	0.016648836	0.016648836	REAC:R-HSA-8953897	false	REAC:R-HSA-8953897
0.982931857	0.982931857	0.982931857	0.982931857	0.982931857	0.982931857							0.017068143	0.017068143	0.017068143	0.017068143	0.017068143	0.017068143	GO:0051015							MYH9|ARPC3|CAPZA1|ACTN1|ACTR3|ACTR2|SYNE2	actin filament binding	7	ENR	GO:0051015	1	1	1	1	1	1	0.017068143	0.017068143	0.017068143	0.017068143	0.017068143	0.017068143	GO:0051015	false	GO:0051015
0.982714362	0.982714362	0.982714362	0.982714362	0.982714362	0.982714362							0.017285638	0.017285638	0.017285638	0.017285638	0.017285638	0.017285638	GO:0043169							DHX9|MYL6|SUCLG2|ACTN1|S100A8|TRIM28|S100A9	cation binding	7	ENR	GO:0043169	1	1	1	1	1	1	0.017285638	0.017285638	0.017285638	0.017285638	0.017285638	0.017285638	GO:0043169	false	GO:0043169
0.982681384	0.982681384	0.982681384	0.982681384	0.982681384	0.982681384							0.017318616	0.017318616	0.017318616	0.017318616	0.017318616	0.017318616	GO:0086080							JUP	protein binding involved in heterotypic cell-cell adhesion	1	ENR	GO:0086080	1	1	1	1	1	1	0.017318616	0.017318616	0.017318616	0.017318616	0.017318616	0.017318616	GO:0086080	false	GO:0086080
0.982214366	0.982214366	0.982214366	0.982214366	0.982214366	0.982214366							0.017785634	0.017785634	0.017785634	0.017785634	0.017785634	0.017785634	GO:0086073							JUP	bundle of His cell-Purkinje myocyte adhesion involved in cell communication	1	ENR	GO:0086073	1	1	1	1	1	1	0.017785634	0.017785634	0.017785634	0.017785634	0.017785634	0.017785634	GO:0086073	false	GO:0086073
0.979087114	0.979087114	0.979087114	0.979087114	0.979087114	0.979087114							0.020912886	0.020912886	0.020912886	0.020912886	0.020912886	0.020912886	GO:0008092							MYH9|RPS3|PIP|ARPC3|ACTN1|CAPZA1|ACTR3|S100A8|ACTR2|SYNE2|ACTB|S100A9	cytoskeletal protein binding	12	ENR	GO:0008092	1	1	1	1	1	1	0.020912886	0.020912886	0.020912886	0.020912886	0.020912886	0.020912886	GO:0008092	false	GO:0008092
0.978870429	0.978870429	0.978870429	0.978870429	0.978870429	0.978870429							0.021129571	0.021129571	0.021129571	0.021129571	0.021129571	0.021129571	GO:0006913							ANP32B|DHX9|EIF6|XPO1|TRIM28|JUP	nucleocytoplasmic transport	6	ENR	GO:0006913	1	1	1	1	1	1	0.021129571	0.021129571	0.021129571	0.021129571	0.021129571	0.021129571	GO:0006913	false	GO:0006913
0.97766416	0.97766416	0.97766416	0.97766416	0.97766416	0.97766416							0.02233584	0.02233584	0.02233584	0.02233584	0.02233584	0.02233584	GO:0036094							MYH9|CSNK2A1|DHX9|SUCLG2|XRCC5|TUBB|ACTR3|ACTR2|TUBA1A|PSMC4|RUVBL1|CCT8|RUVBL2|PRKDC|S100A8|DHX15|ACTB|DDX5|EIF2S3|S100A9|ILF2|DDX21	small molecule binding	22	ENR	GO:0036094	1	1	1	1	1	1	0.02233584	0.02233584	0.02233584	0.02233584	0.02233584	0.02233584	GO:0036094	false	GO:0036094
0.977246896	0.977246896	0.977246896	0.977246896	0.977246896	0.977246896							0.022753104	0.022753104	0.022753104	0.022753104	0.022753104	0.022753104	GO:0051169							ANP32B|DHX9|EIF6|XPO1|TRIM28|JUP	nuclear transport	6	ENR	GO:0051169	1	1	1	1	1	1	0.022753104	0.022753104	0.022753104	0.022753104	0.022753104	0.022753104	GO:0051169	false	GO:0051169
0.977224821	0.977224821	0.977224821	0.977224821	0.977224821	0.977224821							0.022775179	0.022775179	0.022775179	0.022775179	0.022775179	0.022775179	GO:0072657							RPL22|RPS3|UBA52|RPL30|RPLP0|RPLP2|RPL3|RPL28|JUP|ACTB|SRP14|RPL4	protein localization to membrane	12	ENR	GO:0072657	1	1	1	1	1	1	0.022775179	0.022775179	0.022775179	0.022775179	0.022775179	0.022775179	GO:0072657	false	GO:0072657
0.976946144	0.976946144	0.976946144	0.976946144	0.976946144	0.976946144							0.023053856	0.023053856	0.023053856	0.023053856	0.023053856	0.023053856	GO:0006725							DHX9|COPS8|SF3B1|UBA52|XRCC5|AIMP1|GTF2I|PSMC4|RPL28|JUP|RUVBL1|PSMA1|DEK|ILF3|RUVBL2|AZGP1|S100A8|KHSRP|RPL3|DDX5|S100A9|ILF2|DDX21|RPL4|RPL22|RPS3|EIF6|SUCLG2|XPO1|NCL|PABPC1|RPLP0|ACTR3|RPLP2|HNRNPH1|ACTR2|PSMD10|CCT8|HNRNPM|PRKDC|YBX1|ACTN1|RPL30|DHX15|TRIM28|LSM2	cellular aromatic compound metabolic process	46	ENR	GO:0006725	1	1	1	1	1	1	0.023053856	0.023053856	0.023053856	0.023053856	0.023053856	0.023053856	GO:0006725	false	GO:0006725
0.975380837	0.975380837	0.975380837	0.975380837	0.975380837	0.975380837							0.024619163	0.024619163	0.024619163	0.024619163	0.024619163	0.024619163	CORUM:1166							RUVBL2|RUVBL1|ACTB	p400-associated complex	3	ENR	CORUM:1166	1	1	1	1	1	1	0.024619163	0.024619163	0.024619163	0.024619163	0.024619163	0.024619163	CORUM:1166	false	CORUM:1166
0.975213407	0.975213407	0.975213407	0.975213407	0.975213407	0.975213407							0.024786593	0.024786593	0.024786593	0.024786593	0.024786593	0.024786593	GO:0051707							DHX9|XRCC5|TUBB|CAPZA1|AIMP1|ACTR3|ACTR2|PSMC4|PSMA1|PSMD10|ILF3|PRKDC|RPL30|S100A8|TRIM28|S100A9|DDX21	response to other organism	17	ENR	GO:0051707	1	1	1	1	1	1	0.024786593	0.024786593	0.024786593	0.024786593	0.024786593	0.024786593	GO:0051707	false	GO:0051707
0.975213407	0.975213407	0.975213407	0.975213407	0.975213407	0.975213407							0.024786593	0.024786593	0.024786593	0.024786593	0.024786593	0.024786593	GO:0043207							DHX9|XRCC5|TUBB|CAPZA1|AIMP1|ACTR3|ACTR2|PSMC4|PSMA1|PSMD10|ILF3|PRKDC|RPL30|S100A8|TRIM28|S100A9|DDX21	response to external biotic stimulus	17	ENR	GO:0043207	1	1	1	1	1	1	0.024786593	0.024786593	0.024786593	0.024786593	0.024786593	0.024786593	GO:0043207	false	GO:0043207
0.97511258	0.97511258	0.97511258	0.97511258	0.97511258	0.97511258							0.02488742	0.02488742	0.02488742	0.02488742	0.02488742	0.02488742	GO:0086042							JUP	cardiac muscle cell-cardiac muscle cell adhesion	1	ENR	GO:0086042	1	1	1	1	1	1	0.02488742	0.02488742	0.02488742	0.02488742	0.02488742	0.02488742	GO:0086042	false	GO:0086042
0.974868245	0.974868245	0.974868245	0.974868245	0.974868245	0.974868245							0.025131755	0.025131755	0.025131755	0.025131755	0.025131755	0.025131755	GO:0098973							ACTB	structural constituent of postsynaptic actin cytoskeleton	1	ENR	GO:0098973	1	1	1	1	1	1	0.025131755	0.025131755	0.025131755	0.025131755	0.025131755	0.025131755	GO:0098973	false	GO:0098973
0.97485843	0.97485843	0.97485843	0.97485843	0.97485843	0.97485843							0.02514157	0.02514157	0.02514157	0.02514157	0.02514157	0.02514157	CORUM:6827							S100A8|S100A9	iNOS-S100A8/A9 complex	2	ENR	CORUM:6827	1	1	1	1	1	1	0.02514157	0.02514157	0.02514157	0.02514157	0.02514157	0.02514157	CORUM:6827	false	CORUM:6827
0.974451725	0.974451725	0.974451725	0.974451725	0.974451725	0.974451725							0.025548275	0.025548275	0.025548275	0.025548275	0.025548275	0.025548275	GO:0010605							DHX9|UBA52|XRCC5|PSMC4|RPL28|PSMA1|ILF3|RUVBL2|KHSRP|RPL3|DDX5|RPL4|CSNK2A1|RPL22|RPS3|EIF6|XPO1|NCL|PABPC1|RPLP0|RPLP2|EIF2S1|PSMD10|HNRNPM|PRKDC|YBX1|RPL30|TRIM28|LSM2	negative regulation of macromolecule metabolic process	29	ENR	GO:0010605	1	1	1	1	1	1	0.025548275	0.025548275	0.025548275	0.025548275	0.025548275	0.025548275	GO:0010605	false	GO:0010605
0.974374817	0.974374817	0.974374817	0.974374817	0.974374817	0.974374817							0.025625183	0.025625183	0.025625183	0.025625183	0.025625183	0.025625183	GO:2001056							ANP32B|RPS3|S100A8|S100A9	positive regulation of cysteine-type endopeptidase activity	4	ENR	GO:2001056	1	1	1	1	1	1	0.025625183	0.025625183	0.025625183	0.025625183	0.025625183	0.025625183	GO:2001056	false	GO:2001056
0.974000963	0.974000963	0.974000963	0.974000963	0.974000963	0.974000963							0.025999037	0.025999037	0.025999037	0.025999037	0.025999037	0.025999037	GO:0022607							ANP32B|DHX9|COPS8|SF3B1|UBA52|XRCC5|EIF3K|PSMC4|JUP|RUVBL1|RUVBL2|RPL3|ACTB|RPS3|EIF6|ARPC3|TUBB|CAPZA1|RPLP0|ACTR3|ACTR2|TUBA1A|EIF3I|EIF2S1|PSMD10|CCT8|ACTN1|TRIM28|SYNE2|EIF2S3|LSM2	cellular component assembly	31	ENR	GO:0022607	1	1	1	1	1	1	0.025999037	0.025999037	0.025999037	0.025999037	0.025999037	0.025999037	GO:0022607	false	GO:0022607
0.973028861	0.973028861	0.973028861	0.973028861	0.973028861	0.973028861							0.026971139	0.026971139	0.026971139	0.026971139	0.026971139	0.026971139	GO:0044085							ANP32B|DHX9|COPS8|SF3B1|UBA52|XRCC5|EIF3K|PSMC4|JUP|RUVBL1|RUVBL2|RPL3|ACTB|DDX21|RPS3|EIF6|ARPC3|XPO1|TUBB|CAPZA1|RPLP0|ACTR3|ACTR2|TUBA1A|EIF3I|EIF2S1|PSMD10|CCT8|ACTN1|TRIM28|SYNE2|EIF2S3|LSM2	cellular component biogenesis	33	ENR	GO:0044085	1	1	1	1	1	1	0.026971139	0.026971139	0.026971139	0.026971139	0.026971139	0.026971139	GO:0044085	false	GO:0044085
0.972367635	0.972367635	0.972367635	0.972367635	0.972367635	0.972367635							0.027632365	0.027632365	0.027632365	0.027632365	0.027632365	0.027632365	GO:0004869								cysteine-type endopeptidase inhibitor activity	0	ENR	GO:0004869	1	1	1	1	1	1	0.027632365	0.027632365	0.027632365	0.027632365	0.027632365	0.027632365	GO:0004869	false	GO:0004869
0.971735072	0.971735072	0.971735072	0.971735072	0.971735072	0.971735072							0.028264928	0.028264928	0.028264928	0.028264928	0.028264928	0.028264928	GO:0005504							S100A8|S100A9	fatty acid binding	2	ENR	GO:0005504	1	1	1	1	1	1	0.028264928	0.028264928	0.028264928	0.028264928	0.028264928	0.028264928	GO:0005504	false	GO:0005504
0.971241508	0.971241508	0.971241508	0.971241508	0.971241508	0.971241508							0.028758492	0.028758492	0.028758492	0.028758492	0.028758492	0.028758492	GO:0048871							PIP|AZGP1|ACTB	multicellular organismal homeostasis	3	ENR	GO:0048871	1	1	1	1	1	1	0.028758492	0.028758492	0.028758492	0.028758492	0.028758492	0.028758492	GO:0048871	false	GO:0048871
0.968952837	0.968952837	0.968952837	0.968952837	0.968952837	0.968952837							0.031047163	0.031047163	0.031047163	0.031047163	0.031047163	0.031047163	GO:0022613							DHX9|EIF6|SF3B1|XPO1|EIF3K|RPLP0|RUVBL1|EIF3I|RUVBL2|RPL3|EIF2S3|LSM2|DDX21	ribonucleoprotein complex biogenesis	13	ENR	GO:0022613	1	1	1	1	1	1	0.031047163	0.031047163	0.031047163	0.031047163	0.031047163	0.031047163	GO:0022613	false	GO:0022613
0.968863554	0.968863554	0.968863554	0.968863554	0.968863554	0.968863554							0.031136446	0.031136446	0.031136446	0.031136446	0.031136446	0.031136446	GO:0050544							S100A8|S100A9	arachidonic acid binding	2	ENR	GO:0050544	1	1	1	1	1	1	0.031136446	0.031136446	0.031136446	0.031136446	0.031136446	0.031136446	GO:0050544	false	GO:0050544
0.968863554	0.968863554	0.968863554	0.968863554	0.968863554	0.968863554							0.031136446	0.031136446	0.031136446	0.031136446	0.031136446	0.031136446	GO:0050543							S100A8|S100A9	icosatetraenoic acid binding	2	ENR	GO:0050543	1	1	1	1	1	1	0.031136446	0.031136446	0.031136446	0.031136446	0.031136446	0.031136446	GO:0050543	false	GO:0050543
0.968676958	0.968676958	0.968676958	0.968676958	0.968676958	0.968676958							0.031323042	0.031323042	0.031323042	0.031323042	0.031323042	0.031323042	GO:0052548							ANP32B|CSNK2A1|RPS3|S100A8|S100A9	regulation of endopeptidase activity	5	ENR	GO:0052548	1	1	1	1	1	1	0.031323042	0.031323042	0.031323042	0.031323042	0.031323042	0.031323042	GO:0052548	false	GO:0052548
0.967798946	0.967798946	0.967798946	0.967798946	0.967798946	0.967798946							0.032201054	0.032201054	0.032201054	0.032201054	0.032201054	0.032201054	GO:0006139							DHX9|COPS8|SF3B1|UBA52|XRCC5|AIMP1|GTF2I|PSMC4|RPL28|JUP|RUVBL1|PSMA1|DEK|ILF3|RUVBL2|AZGP1|S100A8|KHSRP|RPL3|DDX5|S100A9|ILF2|DDX21|RPL4|RPL22|RPS3|EIF6|SUCLG2|XPO1|NCL|PABPC1|RPLP0|ACTR3|RPLP2|HNRNPH1|ACTR2|PSMD10|CCT8|HNRNPM|PRKDC|YBX1|ACTN1|RPL30|DHX15|TRIM28|LSM2	nucleobase-containing compound metabolic process	46	ENR	GO:0006139	1	1	1	1	1	1	0.032201054	0.032201054	0.032201054	0.032201054	0.032201054	0.032201054	GO:0006139	false	GO:0006139
0.967747346	0.967747346	0.967747346	0.967747346	0.967747346	0.967747346							0.032252654	0.032252654	0.032252654	0.032252654	0.032252654	0.032252654	REAC:R-HSA-7269 5							RPS3|EIF3I|EIF2S1|EIF3K|EIF2S3	Formation of the ternary complex, and subsequently, the 43S complex	5	ENR	REAC:R-HSA-72695	1	1	1	1	1	1	0.032252654	0.032252654	0.032252654	0.032252654	0.032252654	0.032252654	REAC:R-HSA-72695	false	REAC:R-HSA-72695
0.967564077	0.967564077	0.967564077	0.967564077	0.967564077	0.967564077							0.032435923	0.032435923	0.032435923	0.032435923	0.032435923	0.032435923	GO:0051246							ANP32B|DHX9|COPS8|UBA52|XRCC5|EIF3K|PSMC4|ILF3|RUVBL2|S100A8|KHSRP|ACTB|S100A9|MYH9|CSNK2A1|RPS3|EIF6|XPO1|NCL|PABPC1|EIF2S1|PSMD10|PRKDC|YBX1|EIF2S3	regulation of protein metabolic process	25	ENR	GO:0051246	1	1	1	1	1	1	0.032435923	0.032435923	0.032435923	0.032435923	0.032435923	0.032435923	GO:0051246	false	GO:0051246
0.966833387	0.966833387	0.966833387	0.966833387	0.966833387	0.966833387							0.033166613	0.033166613	0.033166613	0.033166613	0.033166613	0.033166613	GO:0002934							JUP	desmosome organization	1	ENR	GO:0002934	1	1	1	1	1	1	0.033166613	0.033166613	0.033166613	0.033166613	0.033166613	0.033166613	GO:0002934	false	GO:0002934
0.96402329	0.96402329	0.96402329	0.96402329	0.96402329	0.96402329							0.03597671	0.03597671	0.03597671	0.03597671	0.03597671	0.03597671	GO:0009607							DHX9|XRCC5|TUBB|CAPZA1|ACTR3|AIMP1|ACTR2|PSMC4|PSMA1|PSMD10|ILF3|PRKDC|RPL30|S100A8|TRIM28|S100A9|DDX21	response to biotic stimulus	17	ENR	GO:0009607	1	1	1	1	1	1	0.03597671	0.03597671	0.03597671	0.03597671	0.03597671	0.03597671	GO:0009607	false	GO:0009607
0.962826352	0.962826352	0.962826352	0.962826352	0.962826352	0.962826352							0.037173648	0.037173648	0.037173648	0.037173648	0.037173648	0.037173648	GO:0097193							RPS3|PRKDC|S100A8|DDX5|S100A9	intrinsic apoptotic signaling pathway	5	ENR	GO:0097193	1	1	1	1	1	1	0.037173648	0.037173648	0.037173648	0.037173648	0.037173648	0.037173648	GO:0097193	false	GO:0097193
0.961874279	0.961874279	0.961874279	0.961874279	0.961874279	0.961874279							0.038125721	0.038125721	0.038125721	0.038125721	0.038125721	0.038125721	GO:0051173							ANP32B|DHX9|COPS8|UBA52|XRCC5|PSMC4|JUP|RUVBL1|ILF3|RUVBL2|S100A8|KHSRP|DDX5|S100A9|ILF2|MYH9|CSNK2A1|RPS3|EIF6|NCL|PABPC1|ACTR3|ACTR2|PSMD10|CCT8|PRKDC|YBX1|ACTN1|TRIM28|EIF2S3	positive regulation of nitrogen compound metabolic process	30	ENR	GO:0051173	1	1	1	1	1	1	0.038125721	0.038125721	0.038125721	0.038125721	0.038125721	0.038125721	GO:0051173	false	GO:0051173
0.961226687	0.961226687	0.961226687	0.961226687	0.961226687	0.961226687							0.038773313	0.038773313	0.038773313	0.038773313	0.038773313	0.038773313	REAC:R-HSA-1683 33							XPO1	NEP/NS2 Interacts with the Cellular Export Machinery	1	ENR	REAC:R-HSA-168333	1	1	1	1	1	1	0.038773313	0.038773313	0.038773313	0.038773313	0.038773313	0.038773313	REAC:R-HSA-168333	false	REAC:R-HSA-168333
0.960906756	0.960906756	0.960906756	0.960906756	0.960906756	0.960906756							0.039093244	0.039093244	0.039093244	0.039093244	0.039093244	0.039093244	REAC:R-HSA-4253 97								Transport of vitamins, nucleosides, and related molecules	0	ENR	REAC:R-HSA-425397	1	1	1	1	1	1	0.039093244	0.039093244	0.039093244	0.039093244	0.039093244	0.039093244	REAC:R-HSA-425397	false	REAC:R-HSA-425397
0.959649696	0.959649696	0.959649696	0.959649696	0.959649696	0.959649696							0.040350304	0.040350304	0.040350304	0.040350304	0.040350304	0.040350304	GO:0043167							DHX9|XRCC5|PSMC4|RUVBL1|MYL6|RUVBL2|S100A8|ACTB|DDX5|S100A9|ILF2|DDX21|MYH9|CSNK2A1|RPL22|SUCLG2|TUBB|ACTR3|ACTR2|TUBA1A|CCT8|PRKDC|ACTN1|DHX15|TRIM28|EIF2S3	ion binding	26	ENR	GO:0043167	1	1	1	1	1	1	0.040350304	0.040350304	0.040350304	0.040350304	0.040350304	0.040350304	GO:0043167	false	GO:0043167
0.958527259	0.958527259	0.958527259	0.958527259	0.958527259	0.958527259							0.041472741	0.041472741	0.041472741	0.041472741	0.041472741	0.041472741	GO:0050542							S100A8|S100A9	icosanoid binding	2	ENR	GO:0050542	1	1	1	1	1	1	0.041472741	0.041472741	0.041472741	0.041472741	0.041472741	0.041472741	GO:0050542	false	GO:0050542
0.958414618	0.958414618	0.958414618	0.958414618	0.958414618	0.958414618							0.041585382	0.041585382	0.041585382	0.041585382	0.041585382	0.041585382	GO:0030048							MYH9|MYL6|JUP|SYNE2	actin filament-based movement	4	ENR	GO:0030048	1	1	1	1	1	1	0.041585382	0.041585382	0.041585382	0.041585382	0.041585382	0.041585382	GO:0030048	false	GO:0030048
0.957951505	0.957951505	0.957951505	0.957951505	0.957951505	0.957951505							0.042048495	0.042048495	0.042048495	0.042048495	0.042048495	0.042048495	GO:0016462							MYH9|DHX9|XRCC5|TUBB|TUBA1A|PSMC4|RUVBL1|MYL6|RUVBL2|DHX15|DDX5|EIF2S3|DDX21	pyrophosphatase activity	13	ENR	GO:0016462	1	1	1	1	1	1	0.042048495	0.042048495	0.042048495	0.042048495	0.042048495	0.042048495	GO:0016462	false	GO:0016462
0.957838953	0.957838953	0.957838953	0.957838953	0.957838953	0.957838953							0.042161047	0.042161047	0.042161047	0.042161047	0.042161047	0.042161047	GO:0006508							ANP32B|MYH9|CSNK2A1|COPS8|RPS3|PIP|XPO1|UBA52|PSMC4|RUVBL1|PSMA1|PSMD10|S100A8|ACTB|S100A9	proteolysis	15	ENR	GO:0006508	1	1	1	1	1	1	0.042161047	0.042161047	0.042161047	0.042161047	0.042161047	0.042161047	GO:0006508	false	GO:0006508
0.957610269	0.957610269	0.957610269	0.957610269	0.957610269	0.957610269							0.042389731	0.042389731	0.042389731	0.042389731	0.042389731	0.042389731	GO:1901360							DHX9|COPS8|SF3B1|UBA52|XRCC5|AIMP1|GTF2I|PSMC4|RPL28|JUP|RUVBL1|PSMA1|DEK|ILF3|RUVBL2|AZGP1|S100A8|KHSRP|RPL3|DDX5|S100A9|ILF2|DDX21|RPL4|RPL22|RPS3|EIF6|SUCLG2|XPO1|NCL|PABPC1|RPLP0|ACTR3|RPLP2|HNRNPH1|ACTR2|PSMD10|CCT8|HNRNPM|PRKDC|YBX1|ACTN1|RPL30|DHX15|TRIM28|LSM2	organic cyclic compound metabolic process	46	ENR	GO:1901360	1	1	1	1	1	1	0.042389731	0.042389731	0.042389731	0.042389731	0.042389731	0.042389731	GO:1901360	false	GO:1901360
0.957009955	0.957009955	0.957009955	0.957009955	0.957009955	0.957009955							0.042990045	0.042990045	0.042990045	0.042990045	0.042990045	0.042990045	REAC:R-HSA-1682 74							XPO1	Export of Viral Ribonucleoproteins from Nucleus	1	ENR	REAC:R-HSA-168274	1	1	1	1	1	1	0.042990045	0.042990045	0.042990045	0.042990045	0.042990045	0.042990045	REAC:R-HSA-168274	false	REAC:R-HSA-168274
0.956876647	0.956876647	0.956876647	0.956876647	0.956876647	0.956876647							0.043123353	0.043123353	0.043123353	0.043123353	0.043123353	0.043123353	GO:0031640							RPL30	killing of cells of other organism	1	ENR	GO:0031640	1	1	1	1	1	1	0.043123353	0.043123353	0.043123353	0.043123353	0.043123353	0.043123353	GO:0031640	false	GO:0031640
0.956531428	0.956531428	0.956531428	0.956531428	0.956531428	0.956531428							0.043468572	0.043468572	0.043468572	0.043468572	0.043468572	0.043468572	CORUM:6194							SF3B1|DEK|DDX21	B-WICH complex	3	ENR	CORUM:6194	1	1	1	1	1	1	0.043468572	0.043468572	0.043468572	0.043468572	0.043468572	0.043468572	CORUM:6194	false	CORUM:6194
0.956447111	0.956447111	0.956447111	0.956447111	0.956447111	0.956447111							0.043552889	0.043552889	0.043552889	0.043552889	0.043552889	0.043552889	GO:0016818							MYH9|DHX9|XRCC5|TUBB|TUBA1A|PSMC4|RUVBL1|MYL6|RUVBL2|DHX15|DDX5|EIF2S3|DDX21	hydrolase activity, acting on acid anhydrides, in phosphorus-containing anhydrides	13	ENR	GO:0016818	1	1	1	1	1	1	0.043552889	0.043552889	0.043552889	0.043552889	0.043552889	0.043552889	GO:0016818	false	GO:0016818
0.956447111	0.956447111	0.956447111	0.956447111	0.956447111	0.956447111							0.043552889	0.043552889	0.043552889	0.043552889	0.043552889	0.043552889	GO:0016817							MYH9|DHX9|XRCC5|TUBB|TUBA1A|PSMC4|RUVBL1|MYL6|RUVBL2|DHX15|DDX5|EIF2S3|DDX21	hydrolase activity, acting on acid anhydrides	13	ENR	GO:0016817	1	1	1	1	1	1	0.043552889	0.043552889	0.043552889	0.043552889	0.043552889	0.043552889	GO:0016817	false	GO:0016817
0.956073564	0.956073564	0.956073564	0.956073564	0.956073564	0.956073564							0.043926436	0.043926436	0.043926436	0.043926436	0.043926436	0.043926436	MIRNA:HSA-MIR-9 2A-3P							MYH9|RPL22|EIF6|SUCLG2|XPO1|EIF3K|NCL|TUBB|EIF3I|MYL6|HNRNPM|RUVBL2|KHSRP|RPL3|TRIM28|ACTB|DDX5|EIF2S3|ILF2	hsa-miR-92a-3p	19	ENR	MIRNA:HSA-MIR-92A-3P	1	1	1	1	1	1	0.043926436	0.043926436	0.043926436	0.043926436	0.043926436	0.043926436	MIRNA:HSA-MIR-92A-3P	false	MIRNA:HSA-MIR-92A-3P
0.956050394	0.956050394	0.956050394	0.956050394	0.956050394	0.956050394							0.043949606	0.043949606	0.043949606	0.043949606	0.043949606	0.043949606	GO:0060249							CCT8|PIP|PRKDC|XRCC5|AZGP1|ACTB	anatomical structure homeostasis	6	ENR	GO:0060249	1	1	1	1	1	1	0.043949606	0.043949606	0.043949606	0.043949606	0.043949606	0.043949606	GO:0060249	false	GO:0060249
0.954426846	0.954426846	0.954426846	0.954426846	0.954426846	0.954426846							0.045573154	0.045573154	0.045573154	0.045573154	0.045573154	0.045573154	GO:0000375							DHX9|HNRNPM|SF3B1|NCL|YBX1|PABPC1|HNRNPH1|KHSRP|DHX15|DDX5|LSM2	RNA splicing, via transesterification reactions	11	ENR	GO:0000375	1	1	1	1	1	1	0.045573154	0.045573154	0.045573154	0.045573154	0.045573154	0.045573154	GO:0000375	false	GO:0000375
0.952935173	0.952935173	0.952935173	0.952935173	0.952935173	0.952935173							0.047064827	0.047064827	0.047064827	0.047064827	0.047064827	0.047064827	WP:WP314							PRKDC|ACTB	Fas Ligand (FasL) pathway and Stress induction of Heat Shock Proteins (HSP) regulation	2	ENR	WP:WP314	1	1	1	1	1	1	0.047064827	0.047064827	0.047064827	0.047064827	0.047064827	0.047064827	WP:WP314	false	WP:WP314
0.952169189	0.952169189	0.952169189	0.952169189	0.952169189	0.952169189							0.047830811	0.047830811	0.047830811	0.047830811	0.047830811	0.047830811	GO:2001022							DHX9|RPS3|PRKDC|ACTR2|TRIM28|DDX5	positive regulation of response to DNA damage stimulus	6	ENR	GO:2001022	1	1	1	1	1	1	0.047830811	0.047830811	0.047830811	0.047830811	0.047830811	0.047830811	GO:2001022	false	GO:2001022
0.95136085	0.95136085	0.95136085	0.95136085	0.95136085	0.95136085							0.04863915	0.04863915	0.04863915	0.04863915	0.04863915	0.04863915	GO:0009894							CSNK2A1|DHX9|PSMA1|EIF6|PSMD10|HNRNPM|XPO1|UBA52|YBX1|PABPC1|KHSRP|PSMC4	regulation of catabolic process	12	ENR	GO:0009894	1	1	1	1	1	1	0.04863915	0.04863915	0.04863915	0.04863915	0.04863915	0.04863915	GO:0009894	false	GO:0009894
0.951033105	0.951033105	0.951033105	0.951033105	0.951033105	0.951033105							0.048966895	0.048966895	0.048966895	0.048966895	0.048966895	0.048966895	GO:0003743							EIF3I|EIF2S1|EIF6|EIF3K|EIF2S3	translation initiation factor activity	5	ENR	GO:0003743	1	1	1	1	1	1	0.048966895	0.048966895	0.048966895	0.048966895	0.048966895	0.048966895	GO:0003743	false	GO:0003743
0.950232523	0.950232523	0.950232523	0.950232523	0.950232523	0.950232523							0.049767477	0.049767477	0.049767477	0.049767477	0.049767477	0.049767477	GO:0003779							MYH9|PIP|ARPC3|CAPZA1|ACTN1|ACTR3|ACTR2|SYNE2	actin binding	8	ENR	GO:0003779	1	1	1	1	1	1	0.049767477	0.049767477	0.049767477	0.049767477	0.049767477	0.049767477	GO:0003779	false	GO:0003779
