# Supplementary material for: Understanding a high-risk acute myeloid leukemia by analyzing the interactome of its major driver mutation
Source: PLoS Genet. 2022 Oct 26;18(10):e1010463. doi: 10.1371/journal.pgen.1010463 (PMC9639852; doi:10.1371/journal.pgen.1010463)
Supplement: S4 Table — (CSV) [file pgen.1010463.s010.csv]

canonicalName	description	enabled	EnrichmentMap::Colouring (DC)	EnrichmentMap::Colouring (H3)	EnrichmentMap::Colouring (P1)	EnrichmentMap::Colouring (P2)	EnrichmentMap::Dataset_Chart	EnrichmentMap::ES (DC)	EnrichmentMap::ES (H3)	EnrichmentMap::ES (P1)	EnrichmentMap::ES (P2)	EnrichmentMap::fdr_qvalue (DC)	EnrichmentMap::fdr_qvalue (H3)	EnrichmentMap::fdr_qvalue (P1)	EnrichmentMap::fdr_qvalue (P2)	EnrichmentMap::fwer_qvalue (DC)	EnrichmentMap::fwer_qvalue (H3)	EnrichmentMap::fwer_qvalue (P1)	EnrichmentMap::fwer_qvalue (P2)	EnrichmentMap::Genes	EnrichmentMap::GS_DESCR	EnrichmentMap::gs_size	EnrichmentMap::GS_Type	EnrichmentMap::Name	EnrichmentMap::NES (DC)	EnrichmentMap::NES (H3)	EnrichmentMap::NES (P1)	EnrichmentMap::NES (P2)	EnrichmentMap::pvalue (DC)	EnrichmentMap::pvalue (H3)	EnrichmentMap::pvalue (P1)	EnrichmentMap::pvalue (P2)	initialConcentration	levels	moleculeType	name	plotted	selected	shared name
GO:1903311		true	0.9999795511014541		0.9996403986325321		1|0|1|0					2.04488985458682E-5		3.59601367467974E-4						YBX1|DDX17|HSPB1|NCL|IGF2BP1|PSMD10|XPO1|PSME1|NUP214|ANP32A|KHSRP|PABPC1|PSME2|PSMC4|DHX9|PSMA1|PSMC3|HNRNPM|DDX5|UBA52	regulation of mRNA metabolic process	20	ENR	GO:1903311	1.0		1.0		2.04488985458682E-5		3.59601367467974E-4		0	100	Other	GO:1903311	true	false	GO:1903311
GO:0022618		true	0.9999712111568831		0.9933307582388203		1|0|1|0					2.87888431168397E-5		0.00666924176117963						RPLP0|RUVBL1|RPL3|RPS14|SF3B1|RPL5|RUVBL2|EIF2S3|PRKDC|EIF3I|DHX9|EIF6|SNRPD1|LSM2|XRCC5|EIF3K	ribonucleoprotein complex assembly	16	ENR	GO:0022618	1.0		1.0		2.87888431168397E-5		0.00666924176117963		0	100	Other	GO:0022618	true	false	GO:0022618
GO:0022613		true	0.9984824341396856		0.9988514182717871		1|0|1|0					0.00151756586031436		0.00114858172821286						RUVBL1|RPLP0|RPL3|RPS14|DDX17|DDX21|SF3B1|RPL5|RPS9|XPO1|RUVBL2|EIF2S3|NUP88|NUP214|PRKDC|EIF3I|RPS8|DHX9|EIF6|SNRPD1|LSM2|XRCC5|EIF3K|RPL7A	ribonucleoprotein complex biogenesis	24	ENR	GO:0022613	1.0		1.0		0.00151756586031436		0.00114858172821286		0	100	Other	GO:0022613	true	false	GO:0022613
GO:0006950		true			0.9827093575546337		0|0|1|0							0.0172906424453663						RUVBL1|PARK7|YBX1|PDIA6|DSP|FLNA|S100A7|P4HB|BCAP31|KIF5B|CA2|TMEM109|HYOU1|CTH|LYZ|ARG1|DCD|UGGT1|SYCP1|IPO7|PSMC3|PDIA4|HSP90B1|HNRNPM|UBA52|DDX17|DEK|CALR|SKP1|GTF2I|S100A8|IGF2BP1|ILF3|PRDX5|TUBB4B|TRAP1|NUP88|PSME1|NUP214|EEF1E1|ANXA6|PRKDC|HK1|PSME2|PSMC4|EIF2S1	response to stress	46	ENR	GO:0006950			1.0				0.0172906424453663		0	100	Other	GO:0006950	true	false	GO:0006950
GO:0022610		true	0.9968884543540475				1|0|0|0					0.00311154564595246								DSC1|HBB|HSPB1|ACTB|DSG1|DSP|S100A8|RAB1A|MYH9|ACTN1|AZGP1|CSTA|ARG1|JUP|APOD|CORO1C|S100A9|RPS3	biological adhesion	18	ENR	GO:0022610	1.0				0.00311154564595246				0	100	Other	GO:0022610	true	false	GO:0022610
GO:0072594		true	0.9999998449822676		0.999999999999997		1|0|1|0					1.55017732410226E-7		2.9878621891107E-15						RPLP0|RPL22|RPL3|CLU|FLNA|BCAP31|RPL5|RAB7A|RUVBL2|CCT8|APOD|RPS11|IPO7|RPS8|RPS3|SRP14|UBA52|RPL7A|RPL30|RPS14|TRIM28|RPL13|RPS9|CCT2|CCT5|NUP88|NUP214|RPL4|SRP72|RPL15|RPL18|RPLP2|CCT6A|HK1|JUP|CCT7|SCP2|RPL28	establishment of protein localization to organelle	38	ENR	GO:0072594	1.0		1.0		1.55017732410226E-7		2.9878621891107E-15		0	100	Other	GO:0072594	true	false	GO:0072594
GO:0045321		true	0.9999998576708465		0.9994264207649666	0.9967866561682576	1|0|1|1					1.42329153502715E-7		5.73579235033435E-4	0.00321334383174243					DSC1|RPL22|CLU|DSP|S100A7|FABP5|CALML5|RAB5C|RAB7A|VAT1|CCT8|LYZ|ARG1|PSMC3|PDXK|SERPINB3|XRCC5|RPS3|CAND1|PGAM1|SRP14|ACTR2|HBB|DSG1|PYGL|PSMD2|ILF2|S100A8|MYH9|CCT2|TUBB4B|TUBB|PRSS3|DYNC1H1|COTL1|PRKDC|JUP|S100A9|PNP|APRT|SERPINB12|CTSD|HSPD1	leukocyte activation	43	ENR	GO:0045321	1.0		1.0	1.0	1.42329153502715E-7		5.73579235033435E-4	0.00321334383174243	0	100	Other	GO:0045321	true	false	GO:0045321
GO:0070972		true	0.9999987812507747		0.9999999999799032		1|0|1|0					1.21874922534536E-6		2.00967966893788E-11						RPLP0|RPL22|RPL30|RPL3|RPS14|BCAP31|RPL13|RPL5|RPS9|RPL4|SRP72|RPL15|RPL18|RPLP2|RPS11|RPS8|RPS3|RPL28|SRP14|UBA52|RPL7A	protein localization to endoplasmic reticulum	21	ENR	GO:0070972	1.0		1.0		1.21874922534536E-6		2.00967966893788E-11		0	100	Other	GO:0070972	true	false	GO:0070972
GO:0072599		true	0.9999998570704852		0.9999999999683198		1|0|1|0					1.42929514805761E-7		3.16801642102964E-11						RPLP0|RPL22|RPL30|RPL3|RPS14|RPL13|RPL5|RPS9|RPL4|SRP72|RPL15|RPL18|RPLP2|RPS11|RPS8|RPS3|RPL28|SRP14|UBA52|RPL7A	establishment of protein localization to endoplasmic reticulum	20	ENR	GO:0072599	1.0		1.0		1.42929514805761E-7		3.16801642102964E-11		0	100	Other	GO:0072599	true	false	GO:0072599
GO:0098609		true	0.9996523065062374				1|0|0|0					3.476934937626E-4								DSC1|HBB|HSPB1|ACTB|DSG1|DSP|S100A8|MYH9|CSTA|ARG1|JUP|S100A9|RPS3	cell-cell adhesion	13	ENR	GO:0098609	1.0				3.476934937626E-4				0	100	Other	GO:0098609	true	false	GO:0098609
GO:0008380		true	0.9694209586679177				1|0|0|0					0.0305790413320823								DHX15|YBX1|DDX17|KHSRP|PABPC1|SF3B1|DHX9|LSM2|NCL|HNRNPM|HNRNPH1|DDX5	RNA splicing	12	ENR	GO:0008380	1.0				0.0305790413320823				0	100	Other	GO:0008380	true	false	GO:0008380
GO:0051173		true	0.9927121980391456				1|0|0|0					0.00728780196085443								RUVBL1|YBX1|CLU|ABCF1|RAB7A|NCL|CSNK2A1|RUVBL2|CCT8|KHSRP|ABHD14B|SERPINB3|XRCC5|RPS3|UBA52|ANP32B|ACTR2|HBB|DDX17|TRIM28|ILF2|GTF2I|S100A8|RAB1A|PSMD10|MYH9|ILF3|ACTN1|ACTR3|EIF2S3|MYDGF|COPS8|PRKDC|PABPC1|JUP|S100A9|PSMC4|EIF6|DHX9|CTSD|DDX5	positive regulation of nitrogen compound metabolic process	41	ENR	GO:0051173	1.0				0.00728780196085443				0	100	Other	GO:0051173	true	false	GO:0051173
GO:0045047		true	0.9999999007632133		0.9999999999782032		1|0|1|0					9.92367866587336E-8		2.17968084022008E-11						RPLP0|RPL22|RPL30|RPL3|RPS14|RPL13|RPL5|RPS9|RPL4|SRP72|RPL15|RPL18|RPLP2|RPS11|RPS8|RPS3|RPL28|SRP14|UBA52|RPL7A	protein targeting to ER	20	ENR	GO:0045047	1.0		1.0		9.92367866587336E-8		2.17968084022008E-11		0	100	Other	GO:0045047	true	false	GO:0045047
GO:0006886		true	0.9999931787030384		0.9999999995688846	0.9986998077237771	1|0|1|1					6.82129696155773E-6		4.3111533266375E-10	0.00130019227622295					RPLP0|RPL22|RPL3|CLU|PARK7|HSPB1|FLNA|BCAP31|RPL5|KIF5B|RAB5C|RAB7A|CLTC|TXN|APOD|RPS11|IPO7|RPS8|RPS3|HSP90B1|SRP14|UBA52|RPL7A|ANP32B|RPL30|RPS14|SAR1A|TRIM28|CALR|USO1|RPL13|RAB1A|RPS9|XPO1|NUP88|NUP214|RPL4|SRP72|RPL15|RPL18|RPLP2|JUP|EIF6|SCP2|RPL28|HSPD1	intracellular protein transport	46	ENR	GO:0006886	1.0		1.0	1.0	6.82129696155773E-6		4.3111533266375E-10	0.00130019227622295	0	100	Other	GO:0006886	true	false	GO:0006886
GO:0006402		true	0.999999999977745		0.9999999999999962		1|0|1|0					2.22549592523566E-11		3.77975628686463E-15						RPLP0|YBX1|RPL22|RPL3|HSPB1|RPL5|ANP32A|KHSRP|RPS11|RPS8|PSMC3|LSM2|RPS3|HNRNPM|UBA52|RPL7A|RPL30|RPS14|RPL13|IGF2BP1|PSMD10|RPS9|XPO1|PSME1|NUP214|RPL4|RPL15|RPL18|RPLP2|PABPC1|PSME2|PSMC4|DHX9|PSMA1|RPL28|DDX5	mRNA catabolic process	36	ENR	GO:0006402	1.0		1.0		2.22549592523566E-11		3.77975628686463E-15		0	100	Other	GO:0006402	true	false	GO:0006402
GO:0006403		true	0.9909126587344099		0.9994457464138403		1|0|1|0					0.0090873412655901		5.54253586159669E-4						RUVBL1|YBX1|IGF2BP1|CCT2|CCT5|XPO1|RUVBL2|NUP88|NUP214|CCT8|KHSRP|CCT6A|CCT7|DHX9|EIF6	RNA localization	15	ENR	GO:0006403	1.0		1.0		0.0090873412655901		5.54253586159669E-4		0	100	Other	GO:0006403	true	false	GO:0006403
GO:0006887		true	0.9999999999965361		0.9999976751229784	0.9999971984813011	1|0|1|1					3.46393798613141E-12		2.32487702154538E-6	2.80151869889194E-6					DSC1|CLU|DSP|S100A7|FLNA|FABP5|CALML5|RAB5C|RAB7A|VAT1|MAGED2|CCT8|TLN1|LYZ|ARG1|PSMC3|PDXK|SERPINB3|XRCC5|CAND1|PGAM1|SRP14|ACTR2|HBB|DSG1|PYGL|PSMD2|ILF2|S100A8|MYH9|ACTN1|CCT2|TUBB4B|TUBB|PRSS3|DYNC1H1|COTL1|JUP|S100A9|PNP|APRT|SERPINB12|CTSD	exocytosis	43	ENR	GO:0006887	1.0		1.0	1.0	3.46393798613141E-12		2.32487702154538E-6	2.80151869889194E-6	0	100	Other	GO:0006887	true	false	GO:0006887
GO:0006401		true	0.9999999998493763		0.999999999999998		1|0|1|0					1.50623736138732E-10		2.00755413902999E-15						RPLP0|YBX1|RPL22|RPL3|HSPB1|RPL5|ANP32A|KHSRP|RPS11|SND1|RPS8|PSMC3|LSM2|RPS3|HNRNPM|UBA52|RPL7A|RPL30|RPS14|RPL13|IGF2BP1|PSMD10|RPS9|XPO1|PSME1|NUP214|RPL4|RPL15|RPL18|RPLP2|PABPC1|PSME2|PSMC4|DHX9|PSMA1|RPL28|DDX5	RNA catabolic process	37	ENR	GO:0006401	1.0		1.0		1.50623736138732E-10		2.00755413902999E-15		0	100	Other	GO:0006401	true	false	GO:0006401
GO:0051169		true	0.982607354745357		0.9982070925121966		1|0|1|0					0.017392645254643		0.00179290748780338						ANP32B|PARK7|FLNA|TRIM28|CALR|XPO1|NUP88|NUP214|ANP32A|JUP|APOD|IPO7|DHX9|EIF6|SNRPD1	nuclear transport	15	ENR	GO:0051169	1.0		1.0		0.017392645254643		0.00179290748780338		0	100	Other	GO:0051169	true	false	GO:0051169
GO:0006518		true	0.9999999983578437		0.9999999999807		1|0|1|0					1.64215628656745E-9		1.93000480958969E-11						RPLP0|RPL22|YBX1|RPL3|CLU|PARK7|HSPB1|AIMP1|ABCF1|RPL5|NCL|KHSRP|RPS11|RPS8|RPS3|UBA52|RPL7A|RPL30|RPS14|EEF1D|CALR|RPL13|IGF2BP1|RPS9|ILF3|TRAP1|TUFM|EIF2S3|EEF1E1|RPL4|RPL15|RPL18|RPLP2|PRKDC|GGCT|EIF3I|PABPC1|DHX9|EIF6|RPL28|EIF2S1|EIF3K	peptide metabolic process	42	ENR	GO:0006518	1.0		1.0		1.64215628656745E-9		1.93000480958969E-11		0	100	Other	GO:0006518	true	false	GO:0006518
GO:0045055		true	0.9999999999998913		0.9999997205748301	0.999999665132361	1|0|1|1					1.08695318694546E-13		2.79425169906818E-7	3.34867638945753E-7					DSC1|CLU|DSP|S100A7|FLNA|FABP5|CALML5|RAB5C|RAB7A|VAT1|MAGED2|CCT8|TLN1|LYZ|ARG1|PSMC3|PDXK|SERPINB3|XRCC5|CAND1|PGAM1|SRP14|ACTR2|HBB|DSG1|PYGL|PSMD2|ILF2|S100A8|MYH9|ACTN1|CCT2|TUBB4B|TUBB|PRSS3|DYNC1H1|COTL1|JUP|S100A9|PNP|APRT|SERPINB12|CTSD	regulated exocytosis	43	ENR	GO:0045055	1.0		1.0	1.0	1.08695318694546E-13		2.79425169906818E-7	3.34867638945753E-7	0	100	Other	GO:0045055	true	false	GO:0045055
GO:0090304		true			0.9885540020147217		0|0|1|0							0.0114459979852784						RPLP0|RPL3|YBX1|FLNA|RPL5|CCT8|ANP32A|CTH|RPS11|SND1|SYCP1|RPS8|HNRNPM|RPL7A|RPS14|DDX17|DEK|RPL13|S100A8|IGF2BP1|RPS9|CCT2|ILF3|PRDX5|NUP214|RPL15|AZGP1|CCT7|EIF6|RUVBL1|PARK7|SF3B3|ABHD14B|PSMC3|CAND1|UBA52|EEF1D|CALR|GTF2I|CCT5|PSME1|EEF1E1|RPL18|PRKDC|PABPC1|CCT6A|PSME2|JUP|PSMC4|SNRPD1|RPL28	nucleic acid metabolic process	51	ENR	GO:0090304			1.0				0.0114459979852784		0	100	Other	GO:0090304	true	false	GO:0090304
GO:2001020		true	0.9966313173941935				1|0|0|0					0.00336868260580652								ACTR2|CLU|PRKDC|DEK|TRIM28|DHX9|GTF2I|RPS3|PSMD10|DDX5	regulation of response to DNA damage stimulus	10	ENR	GO:2001020	1.0				0.00336868260580652				0	100	Other	GO:2001020	true	false	GO:2001020
GO:0006413		true	0.9999999999968606		0.9999999999141403		1|0|1|0					3.13933878366356E-12		8.58596104759174E-11						RPLP0|RPL22|RPL3|HSPB1|ABCF1|RPL5|RPS11|RPS8|RPS3|UBA52|RPL7A|RPL30|RPS14|RPL13|RPS9|EIF2S3|RPL4|RPL15|RPL18|RPLP2|EIF3I|PABPC1|EIF6|RPL28|EIF2S1|EIF3K	translational initiation	26	ENR	GO:0006413	1.0		1.0		3.13933878366356E-12		8.58596104759174E-11		0	100	Other	GO:0006413	true	false	GO:0006413
GO:0006412		true	0.9999999993939537		0.9999999999945419		1|0|1|0					6.06046272199281E-10		5.45802607944188E-12						RPLP0|YBX1|RPL22|RPL3|HSPB1|AIMP1|ABCF1|RPL5|NCL|KHSRP|RPS11|RPS8|RPS3|UBA52|RPL7A|RPL30|RPS14|EEF1D|CALR|RPL13|IGF2BP1|RPS9|ILF3|TUFM|TRAP1|EIF2S3|EEF1E1|RPL4|RPL15|RPL18|RPLP2|PRKDC|EIF3I|PABPC1|DHX9|EIF6|RPL28|EIF2S1|EIF3K	translation	39	ENR	GO:0006412	1.0		1.0		6.06046272199281E-10		5.45802607944188E-12		0	100	Other	GO:0006412	true	false	GO:0006412
GO:0030855		true	0.9976724076870513		0.9978551898304341	0.999555223191187	1|0|1|1					0.00232759231294863		0.00214481016956588	4.44776808813009E-4					DSC1|KRT6B|TGM3|CSTA|DSG1|DSP|JUP|S100A7|FLNA|CASP14|FASN	epithelial cell differentiation	11	ENR	GO:0030855	1.0		1.0	1.0	0.00232759231294863		0.00214481016956588	4.44776808813009E-4	0	100	Other	GO:0030855	true	false	GO:0030855
GO:0045184		true	0.9999178448746192		0.9999999999687248	0.9825997801842858	1|0|1|1					8.21551253807564E-5		3.12752143290884E-11	0.0174002198157142					RPLP0|RPL22|RPL3|FLNA|RPL5|CLTC|CCT8|CORO1C|RPS11|RPS8|PDIA4|RPS3|RPL7A|RPL30|RPS14|RPL13|RPS9|CCT2|XPO1|NUP88|NUP214|RPL4|SRP72|AZGP1|RPL15|RPLP2|CCT7|EIF6|SCP2|HSPD1|CLU|PARK7|HSPB1|BCAP31|KIF5B|RAB5C|RAB7A|RUVBL2|TXN|APOD|IPO7|HSP90B1|CCT3|SRP14|UBA52|ANP32B|SAR1A|TRIM28|CALR|USO1|TCP1|RAB1A|MYH9|CCT5|RPL18|CCT6A|HK1|JUP|RPL28|CTSD	establishment of protein localization	60	ENR	GO:0045184	1.0		1.0	1.0	8.21551253807564E-5		3.12752143290884E-11	0.0174002198157142	0	100	Other	GO:0045184	true	false	GO:0045184
GO:0042592		true			0.9942512819676691		0|0|1|0							0.0057487180323309						PARK7|PDIA6|P4HB|BCAP31|KIF5B|RAB7A|CA2|CCT8|GSTO1|LYZ|PDIA4|CAND1|HSP90B1|RPS14|PYGL|CALR|SKP1|GTF2I|S100A8|CCT5|PRDX5|CCT2|DYNC1H1|ANXA6|AZGP1|PRKDC|CCT6A|HK1|CCT7|POTEE	homeostatic process	30	ENR	GO:0042592			1.0				0.0057487180323309		0	100	Other	GO:0042592	true	false	GO:0042592
GO:0010468		true	0.9833292581937328				1|0|0|0					0.0166707418062672								RPLP0|RPL3|RPL22|YBX1|DDX21|ABCF1|KHSRP|XRCC5|RPS3|HNRNPM|RPL30|DDX17|ACTB|DEK|S100A8|PSMD10|ILF3|PRDX5|HNRNPH1|XPO1|ACTR3|NUP88|NUP214|RPL4|PIP|RPLP2|S100A9|EIF6|PSMA1|ACTA1|DDX5|EIF2S1|RUVBL1|CLU|HSPB1|NCL|RUVBL2|FUBP1|ARG1|APOD|ABHD14B|LSM2|UBA52|ACTR2|TRIM28|SF3B1|ILF2|GTF2I|MYH9|EIF2S3|MYDGF|PRKDC|PABPC1|JUP|PSMC4|DHX9|RPL28|EIF3K	regulation of gene expression	58	ENR	GO:0010468	1.0				0.0166707418062672				0	100	Other	GO:0010468	true	false	GO:0010468
GO:0034655		true	0.9999999973341486		0.9999999999994379		1|0|1|0					2.66585140028047E-9		5.62145697675296E-13						RPLP0|YBX1|RPL22|RPL3|HSPB1|DCTPP1|RPL5|ANP32A|KHSRP|RPS11|SND1|RPS8|PSMC3|LSM2|RPS3|HNRNPM|UBA52|RPL7A|RPL30|RPS14|RPL13|IGF2BP1|PSMD10|RPS9|XPO1|PSME1|NUP214|RPL4|RPL15|RPL18|RPLP2|PABPC1|PSME2|PSMC4|DHX9|PSMA1|RPL28|DDX5	nucleobase-containing compound catabolic process	38	ENR	GO:0034655	1.0		1.0		2.66585140028047E-9		5.62145697675296E-13		0	100	Other	GO:0034655	true	false	GO:0034655
GO:0072657		true	0.982955560256645		0.9999974598700492		1|0|1|0					0.017044439743355		2.54012995085894E-6						RPLP0|RPL22|RPL3|FLNA|RPL5|KIF5B|CLTC|RPS11|RPS8|RPS3|SRP14|UBA52|RPL7A|RPL30|RPS14|ACTB|RPL13|RPS9|RPL4|SRP72|RPL15|RPL18|RPLP2|JUP|SCP2|RPL28	protein localization to membrane	26	ENR	GO:0072657	1.0		1.0		0.017044439743355		2.54012995085894E-6		0	100	Other	GO:0072657	true	false	GO:0072657
GO:0010467		true	0.9577357910568353				1|0|0|0					0.0422642089431647								RPLP0|RPL3|RPL22|YBX1|DDX21|AIMP1|ABCF1|KHSRP|XRCC5|RPS3|HNRNPM|RPL30|DDX17|ACTB|DEK|S100A8|PSMD10|PRDX5|HNRNPH1|ILF3|XPO1|ACTR3|NUP88|NUP214|RPL4|PIP|RPLP2|S100A9|EIF6|PSMA1|ACTA1|DDX5|EIF2S1|DHX15|RUVBL1|CLU|HSPB1|NCL|RUVBL2|FUBP1|ARG1|APOD|ABHD14B|LSM2|UBA52|ACTR2|EEF1D|TRIM28|SF3B1|GTF2I|ILF2|RAB1A|MYH9|EIF2S3|PRSS3|MYDGF|PRKDC|PABPC1|EIF3I|JUP|PSMC4|DHX9|RPL28|EIF3K	gene expression	64	ENR	GO:0010467	1.0				0.0422642089431647				0	100	Other	GO:0010467	true	false	GO:0010467
GO:0060341		true			0.9955988603366346		0|0|1|0							0.00440113966336547						ANP32B|PARK7|FLNA|BCAP31|KIF5B|CLTC|CCT5|CCT2|DYNC1H1|NUP214|GSTO1|CCT8|CCT6A|CCT7|JUP|SCP2	regulation of cellular localization	16	ENR	GO:0060341			1.0				0.00440113966336547		0	100	Other	GO:0060341	true	false	GO:0060341
GO:0043207		true	0.962290840350923				1|0|0|0					0.0377091596490769								CAPZA1|CLU|HSPB1|DDX21|S100A7|AIMP1|ADH5|LYZ|ARG1|DCD|IPO7|XRCC5|ACTR2|RPL30|DDX17|PYGL|TRIM28|S100A8|STMN1|RAB1A|PSMD10|ILF3|TUBB4B|ACTR3|TUBB|PRSS3|PRKDC|S100A9|PSMC4|DHX9|PSMA1	response to external biotic stimulus	31	ENR	GO:0043207	1.0				0.0377091596490769				0	100	Other	GO:0043207	true	false	GO:0043207
GO:1904951		true			0.957780911619244		0|0|1|0							0.0422190883807561						ANP32B|CCT8|CCT6A|CCT7|JUP|FLNA|BCAP31|KIF5B|CCT2|CCT5	positive regulation of establishment of protein localization	10	ENR	GO:1904951			1.0				0.0422190883807561		0	100	Other	GO:1904951	true	false	GO:1904951
GO:0007155		true	0.9970982510328062				1|0|0|0					0.00290174896719378								DSC1|HBB|HSPB1|ACTB|DSG1|DSP|S100A8|RAB1A|MYH9|ACTN1|AZGP1|CSTA|ARG1|JUP|APOD|CORO1C|S100A9|RPS3	cell adhesion	18	ENR	GO:0007155	1.0				0.00290174896719378				0	100	Other	GO:0007155	true	false	GO:0007155
GO:0045862		true	0.9888557573064535				1|0|0|0					0.0111442426935465								ANP32B|CLU|S100A9|PSMC4|S100A8|SERPINB3|RPS3|PSMD10|CTSD|MYH9	positive regulation of proteolysis	10	ENR	GO:0045862	1.0				0.0111442426935465				0	100	Other	GO:0045862	true	false	GO:0045862
GO:0002263		true	0.9999999999641607		0.999999578761622	0.9999994890222411	1|0|1|1					3.58392930862697E-11		4.21238377997301E-7	5.1097775889181E-7					DSC1|DSP|S100A7|FABP5|CALML5|RAB5C|RAB7A|VAT1|CCT8|LYZ|ARG1|PSMC3|PDXK|SERPINB3|XRCC5|CAND1|PGAM1|SRP14|ACTR2|HBB|DSG1|PYGL|PSMD2|S100A8|ILF2|CCT2|TUBB4B|TUBB|PRSS3|DYNC1H1|COTL1|JUP|S100A9|PNP|APRT|SERPINB12|CTSD|HSPD1	cell activation involved in immune response	38	ENR	GO:0002263	1.0		1.0	1.0	3.58392930862697E-11		4.21238377997301E-7	5.1097775889181E-7	0	100	Other	GO:0002263	true	false	GO:0002263
GO:0006986		true				0.9999977620100847	0|0|0|1								2.23798991526002E-6					HYOU1|MYDGF|PDIA6|TLN1|CTH|HSPB1|CALR|HSP90B1|EIF2S1|HSPD1	response to unfolded protein	10	ENR	GO:0006986				1.0				2.23798991526002E-6	0	100	Other	GO:0006986	true	false	GO:0006986
GO:0006613		true	0.9999999627701889		0.9999999999920063		1|0|1|0					3.72298111020168E-8		7.99371304074035E-12						RPLP0|RPL22|RPL30|RPL3|RPS14|RPL13|RPL5|RPS9|RPL4|SRP72|RPL15|RPL18|RPLP2|RPS11|RPS8|RPS3|RPL28|SRP14|UBA52|RPL7A	cotranslational protein targeting to membrane	20	ENR	GO:0006613	1.0		1.0		3.72298111020168E-8		7.99371304074035E-12		0	100	Other	GO:0006613	true	false	GO:0006613
GO:0006614		true	0.9999999824730664		0.9999999999964873		1|0|1|0					1.75269335726692E-8		3.51275377477699E-12						RPLP0|RPL22|RPL30|RPL3|RPS14|RPL13|RPL5|RPS9|RPL4|SRP72|RPL15|RPL18|RPLP2|RPS11|RPS8|RPS3|RPL28|SRP14|UBA52|RPL7A	SRP-dependent cotranslational protein targeting to membrane	20	ENR	GO:0006614	1.0		1.0		1.75269335726692E-8		3.51275377477699E-12		0	100	Other	GO:0006614	true	false	GO:0006614
GO:0033554		true			0.9996857550967364	0.998480997414116	0|0|1|1							3.14244903263598E-4	0.00151900258588395					RUVBL1|PARK7|YBX1|PDIA6|HSPB1|P4HB|BCAP31|CA2|TMEM109|HYOU1|TXN|TLN1|CTH|ARG1|UGGT1|CHORDC1|SYCP1|PSMC3|PDIA4|HSP90B1|HNRNPM|UBA52|PRDX3|DEK|PSMD2|CALR|SKP1|GTF2I|IGF2BP1|PRDX5|TRAP1|NUP88|PSME1|NUP214|EEF1E1|MYDGF|PRKDC|PSME2|PSMC4|EIF2S1|HSPD1	cellular response to stress	41	ENR	GO:0033554			1.0	1.0			3.14244903263598E-4	0.00151900258588395	0	100	Other	GO:0033554	true	false	GO:0033554
GO:0034645		true			0.9915245478747166		0|0|1|0							0.00847545212528344						RPLP0|RPL3|YBX1|FLNA|RPL5|CCT8|CTH|RPS11|SYCP1|RPS8|NAP1L1|RPL7A|RPS14|DDX17|DEK|RPL13|S100A8|IGF2BP1|RPS9|CCT2|ILF3|PRDX5|TRAP1|RPL15|CCT7|EIF6|EIF2S1|RUVBL1|PARK7|UGGT1|ABHD14B|PSMC3|CAND1|UBA52|EEF1D|CALR|GTF2I|CCT5|TUFM|PSME1|EEF1E1|RPL18|PRKDC|PABPC1|CCT6A|PSME2|JUP|PSMC4|RPL28	cellular macromolecule biosynthetic process	49	ENR	GO:0034645			1.0				0.00847545212528344		0	100	Other	GO:0034645	true	false	GO:0034645
GO:0030163		true			0.9742021590880716		0|0|1|0							0.0257978409119284						PARK7|FLNA|SF3B3|BCAP31|SKP1|RPL5|CLTC|RAB7A|PSME1|PSME2|UGGT1|PSMC4|PSMC3|HSP90B1|CTSD|UBA52	protein catabolic process	16	ENR	GO:0030163			1.0				0.0257978409119284		0	100	Other	GO:0030163	true	false	GO:0030163
GO:0030162		true	0.9944825865075346				1|0|0|0					0.00551741349246536								ANP32B|CLU|S100A8|LCN1|CSNK2A1|PSMD10|MYH9|PRDX5|XPO1|CSTA|S100A9|PSMC4|SERPINB3|RPS3|SERPINB12|CTSD	regulation of proteolysis	16	ENR	GO:0030162	1.0				0.00551741349246536				0	100	Other	GO:0030162	true	false	GO:0030162
GO:0002274		true	0.9999999999991392		0.9999998567073658	0.9999998265918584	1|0|1|1					8.60787302996029E-13		1.43292634179296E-7	1.73408141572855E-7					DSC1|CLU|DSP|S100A7|FABP5|CALML5|RAB5C|RAB7A|VAT1|CCT8|LYZ|ARG1|PSMC3|PDXK|SERPINB3|XRCC5|CAND1|PGAM1|SRP14|ACTR2|HBB|DSG1|PYGL|PSMD2|S100A8|ILF2|CCT2|TUBB4B|TUBB|PRSS3|DYNC1H1|COTL1|JUP|S100A9|PNP|APRT|SERPINB12|CTSD|HSPD1	myeloid leukocyte activation	39	ENR	GO:0002274	1.0		1.0	1.0	8.60787302996029E-13		1.43292634179296E-7	1.73408141572855E-7	0	100	Other	GO:0002274	true	false	GO:0002274
GO:0002275		true	0.9999999999998778		0.9999999909062288	0.9999998941935281	1|0|1|1					1.22241464119497E-13		9.09377116195721E-9	1.05806471940455E-7					DSC1|DSP|S100A7|FABP5|CALML5|RAB5C|RAB7A|VAT1|CCT8|LYZ|ARG1|PSMC3|PDXK|SERPINB3|XRCC5|CAND1|PGAM1|SRP14|ACTR2|HBB|DSG1|PYGL|PSMD2|S100A8|ILF2|CCT2|TUBB4B|TUBB|PRSS3|DYNC1H1|COTL1|JUP|S100A9|PNP|APRT|SERPINB12|CTSD	myeloid cell activation involved in immune response	37	ENR	GO:0002275	1.0		1.0	1.0	1.22241464119497E-13		9.09377116195721E-9	1.05806471940455E-7	0	100	Other	GO:0002275	true	false	GO:0002275
GO:0035966		true				0.9999920488593219	0|0|0|1								7.95114067810486E-6					HYOU1|MYDGF|PDIA6|TLN1|CTH|HSPB1|CALR|HSP90B1|EIF2S1|HSPD1	response to topologically incorrect protein	10	ENR	GO:0035966				1.0				7.95114067810486E-6	0	100	Other	GO:0035966	true	false	GO:0035966
GO:0012501		true	0.9989245956172862		0.9994784848155528	0.9994179898776602	1|0|1|1					0.00107540438271384		5.21515184447263E-4	5.82010122339796E-4					DSC1|CLU|PARK7|HSPB1|DSP|FLNA|P4HB|AIMP1|BCAP31|CSNK2A1|TMEM109|HYOU1|ANP32A|CSTA|CTH|ARG1|RPS3|HSP90B1|UBA52|PRDX3|ANP32B|DSG1|PYGL|CALR|S100A8|TCP1|PSMD10|PRDX5|ACTN1|TRAP1|EEF1E1|KRT6B|PIP|MYDGF|ANXA6|PRKDC|GGCT|JUP|S100A9|CASP14|DHX9|CTSD|EIF2S1|DDX5|HSPD1	programmed cell death	45	ENR	GO:0012501	1.0		1.0	1.0	0.00107540438271384		5.21515184447263E-4	5.82010122339796E-4	0	100	Other	GO:0012501	true	false	GO:0012501
GO:0015031		true	0.9990936892718134		0.9999997898372851	0.9670546065336195	1|0|1|1					9.063107281866E-4		2.10162714844591E-7	0.0329453934663805					RPLP0|RPL22|RPL3|FLNA|RPL5|CLTC|RPS11|RPS8|PDIA4|RPS3|RPL7A|RPL30|RPS14|RPL13|RPS9|XPO1|NUP88|NUP214|RPL4|SRP72|AZGP1|RPL15|RPLP2|EIF6|SCP2|HSPD1|CLU|PARK7|HSPB1|BCAP31|KIF5B|RAB5C|RAB7A|TXN|APOD|IPO7|HSP90B1|SRP14|UBA52|ANP32B|SAR1A|TRIM28|CALR|USO1|TCP1|RAB1A|MYH9|RPL18|JUP|RPL28	protein transport	50	ENR	GO:0015031	1.0		1.0	1.0	9.063107281866E-4		2.10162714844591E-7	0.0329453934663805	0	100	Other	GO:0015031	true	false	GO:0015031
GO:0080134		true	0.9713074549350391				1|0|0|0					0.0286925450649609								ACTR2|YBX1|CLU|HSPB1|DEK|TRIM28|GTF2I|S100A8|PSMD10|NUP88|NUP214|PRKDC|ARG1|S100A9|PSMC4|PSMA1|DHX9|SERPINB3|XRCC5|RPS3|DDX5	regulation of response to stress	21	ENR	GO:0080134	1.0				0.0286925450649609				0	100	Other	GO:0080134	true	false	GO:0080134
GO:0080135		true	0.9971317411014321				1|0|0|0					0.00286825889856794								ACTR2|YBX1|CLU|HSPB1|DEK|TRIM28|GTF2I|PSMD10|NUP88|NUP214|PRKDC|DHX9|SERPINB3|RPS3|DDX5	regulation of cellular response to stress	15	ENR	GO:0080135	1.0				0.00286825889856794				0	100	Other	GO:0080135	true	false	GO:0080135
GO:0051246		true	0.9955181075863445				1|0|0|0					0.00448189241365544								RPL22|YBX1|CLU|HSPB1|ABCF1|NCL|RAB7A|CSNK2A1|RUVBL2|CSTA|KHSRP|APOD|CORO1C|IPO7|SERPINB3|XRCC5|RPS3|UBA52|ANP32B|ACTB|LCN1|S100A8|RAB1A|PSMD10|MYH9|PRDX5|ILF3|XPO1|EIF2S3|COPS8|MYDGF|PRKDC|PABPC1|S100A9|PSMC4|DHX9|EIF6|SERPINB12|CTSD|EIF2S1|EIF3K	regulation of protein metabolic process	41	ENR	GO:0051246	1.0				0.00448189241365544				0	100	Other	GO:0051246	true	false	GO:0051246
GO:0019882		true			0.9999829568266231	0.9976401243356804	0|0|1|1							1.70431733769384E-5	0.00235987566431958					PSME1|DYNC1H1|AZGP1|PSME2|PSMD2|CALR|BCAP31|PSMC4|PSMC3|CLTC|RAB7A|CTSD	antigen processing and presentation	12	ENR	GO:0019882			1.0	1.0			1.70431733769384E-5	0.00235987566431958	0	100	Other	GO:0019882	true	false	GO:0019882
GO:0046903		true	0.999999990728801		0.9995483057936959	0.9999771671453715	1|0|1|1					9.27119901067713E-9		4.51694206304065E-4	2.28328546284636E-5					S100A7|FLNA|AIMP1|CALML5|MAGED2|CCT8|LYZ|PDXK|PDIA4|XRCC5|DSG1|S100A8|ACTN1|CCT2|COTL1|S100A9|PNP|APRT|SERPINB12|DSC1|CLU|PARK7|DSP|FABP5|KIF5B|RAB5C|RAB7A|VAT1|CA2|TLN1|ARG1|PSMC3|SERPINB3|CAND1|PGAM1|SRP14|ACTR2|HBB|PYGL|PSMD2|ILF2|RAB1A|MYH9|TUBB4B|TUBB|PRSS3|DYNC1H1|JUP|CTSD	secretion	49	ENR	GO:0046903	1.0		1.0	1.0	9.27119901067713E-9		4.51694206304065E-4	2.28328546284636E-5	0	100	Other	GO:0046903	true	false	GO:0046903
GO:0046907		true	0.9999113560237689		0.9999999939905142	0.9905560334318348	1|0|1|1					8.86439762310759E-5		6.00948584700384E-9	0.00944396656816513					RPLP0|RPL22|RPL3|FLNA|RPL5|CLTC|ANP32A|CORO1C|RPS11|RPS8|RPS3|RPL7A|SYNE2|RPL30|RPS14|RPL13|RPS9|XPO1|NUP88|NUP214|RPL4|SRP72|RPL15|RPLP2|EIF6|SCP2|HSPD1|CAPZA1|CLU|PARK7|HSPB1|BCAP31|KIF5B|RAB5C|RAB7A|HYOU1|TXN|APOD|IPO7|TUBA1A|HSP90B1|SRP14|UBA52|ANP32B|ACTR2|SAR1A|TRIM28|CALR|USO1|RAB1A|TUBB|DYNC1H1|RPL18|JUP|DHX9|SNRPD1|RPL28	intracellular transport	57	ENR	GO:0046907	1.0		1.0	1.0	8.86439762310759E-5		6.00948584700384E-9	0.00944396656816513	0	100	Other	GO:0046907	true	false	GO:0046907
GO:0006457		true			0.9999997027881854	0.9999999992281412	0|0|1|1							2.97211814557802E-7	7.71858766415673E-10					PDIA6|HSPB1|P4HB|CALR|TCP1|CSNK2A1|CCT2|CCT5|TRAP1|CCT8|CCT6A|CCT7|UGGT1|CHORDC1|PDIA4|PRKCSH|HSP90B1|CCT3|GANAB|HSPD1	protein folding	20	ENR	GO:0006457			1.0	1.0			2.97211814557802E-7	7.71858766415673E-10	0	100	Other	GO:0006457	true	false	GO:0006457
GO:0010941		true				0.9771072318452501	0|0|0|1								0.02289276815475					PRDX3|HSPB1|EEF1D|FLNA|P4HB|CALR|BCAP31|TCP1|CSNK2A1|PRDX5|TRAP1|TXN|HYOU1|MYDGF|CTH|HSP90B1|HSPD1|EIF2S1|UBA52	regulation of cell death	19	ENR	GO:0010941				1.0				0.02289276815475	0	100	Other	GO:0010941	true	false	GO:0010941
GO:0033365		true	0.9999981340317579		0.999999999999699		1|0|1|0					1.86596824209697E-6		3.00934904481303E-13						RPLP0|RPL22|YBX1|RPL3|CLU|PARK7|FLNA|BCAP31|RPL5|RAB7A|RUVBL2|CCT8|APOD|RPS11|IPO7|RPS8|XRCC5|RPS3|SRP14|UBA52|RPL7A|RPL30|RPS14|TRIM28|CALR|SKP1|RPL13|RPS9|CCT5|CCT2|XPO1|NUP88|NUP214|RPL4|SRP72|RPL15|RPL18|RPLP2|CCT6A|HK1|JUP|CCT7|DHX9|SCP2|RPL28	protein localization to organelle	45	ENR	GO:0033365	1.0		1.0		1.86596824209697E-6		3.00934904481303E-13		0	100	Other	GO:0033365	true	false	GO:0033365
GO:0015833		true	0.99957613750223		0.9999999181696253	0.988635182146742	1|0|1|1					4.23862497770025E-4		8.18303746823875E-8	0.011364817853258					RPLP0|RPL22|RPL3|FLNA|AIMP1|RPL5|CLTC|RPS11|RPS8|PDIA4|RPS3|RPL7A|RPL30|RPS14|S100A8|RPL13|RPS9|XPO1|NUP88|NUP214|RPL4|SRP72|AZGP1|RPL15|RPLP2|EIF6|SCP2|HSPD1|CLU|PARK7|HSPB1|BCAP31|KIF5B|RAB5C|RAB7A|CA2|TXN|APOD|IPO7|HSP90B1|SRP14|UBA52|ANP32B|SAR1A|TRIM28|CALR|USO1|TCP1|RAB1A|MYH9|RPL18|JUP|RPL28	peptide transport	53	ENR	GO:0015833	1.0		1.0	1.0	4.23862497770025E-4		8.18303746823875E-8	0.011364817853258	0	100	Other	GO:0015833	true	false	GO:0015833
GO:0090150		true	0.9974739924805245		0.9999991178781884		1|0|1|0					0.00252600751947549		8.82121811615705E-7						RPLP0|RPL22|RPL30|RPL3|RPS14|RPL13|RPL5|RPS9|RPL4|SRP72|RPL15|RPL18|RPLP2|RPS11|RPS8|RPS3|RPL28|SRP14|UBA52|RPL7A	establishment of protein localization to membrane	20	ENR	GO:0090150	1.0		1.0		0.00252600751947549		8.82121811615705E-7		0	100	Other	GO:0090150	true	false	GO:0090150
GO:0006417		true	0.9852258836683679				1|0|0|0					0.0147741163316321								YBX1|RPL22|HSPB1|ABCF1|NCL|ILF3|EIF2S3|PRKDC|KHSRP|PABPC1|DHX9|EIF6|RPS3|EIF2S1|EIF3K	regulation of translation	15	ENR	GO:0006417	1.0				0.0147741163316321				0	100	Other	GO:0006417	true	false	GO:0006417
GO:0032268		true	0.9913782030350197				1|0|0|0					0.0086217969649803								RPL22|YBX1|CLU|HSPB1|ABCF1|NCL|CSNK2A1|RUVBL2|CSTA|KHSRP|CORO1C|IPO7|SERPINB3|XRCC5|RPS3|UBA52|ANP32B|ACTB|LCN1|S100A8|RAB1A|PSMD10|MYH9|PRDX5|ILF3|XPO1|EIF2S3|COPS8|MYDGF|PRKDC|PABPC1|S100A9|PSMC4|DHX9|EIF6|SERPINB12|CTSD|EIF2S1|EIF3K	regulation of cellular protein metabolic process	39	ENR	GO:0032268	1.0				0.0086217969649803				0	100	Other	GO:0032268	true	false	GO:0032268
GO:1903827		true			0.965079624704503		0|0|1|0							0.034920375295497						ANP32B|CCT8|PARK7|CCT6A|FLNA|CCT7|JUP|BCAP31|KIF5B|CLTC|CCT2|CCT5	regulation of cellular protein localization	12	ENR	GO:1903827			1.0				0.034920375295497		0	100	Other	GO:1903827	true	false	GO:1903827
GO:0001775		true	0.9999999740933654		0.9991641144602074	0.9997770635579762	1|0|1|1					2.59066345772671E-8		8.35885539792665E-4	2.22936442023762E-4					DSC1|RPL22|CLU|HSPB1|DSP|S100A7|FLNA|FABP5|CALML5|RAB5C|RAB7A|VAT1|CCT8|TLN1|LYZ|ARG1|PSMC3|PDXK|SERPINB3|XRCC5|RPS3|CAND1|PGAM1|SRP14|ACTR2|HBB|ACTB|DSG1|PYGL|PSMD2|ILF2|S100A8|MYH9|CCT2|TUBB4B|TUBB|PRSS3|DYNC1H1|COTL1|PRKDC|JUP|S100A9|PNP|APRT|SERPINB12|CTSD|HSPD1	cell activation	47	ENR	GO:0001775	1.0		1.0	1.0	2.59066345772671E-8		8.35885539792665E-4	2.22936442023762E-4	0	100	Other	GO:0001775	true	false	GO:0001775
GO:0061013		true	0.9999716628252019		0.9999833513405643		1|0|1|0					2.83371747981374E-5		1.66486594357799E-5						YBX1|HSPB1|IGF2BP1|PSMD10|XPO1|PSME1|NUP214|ANP32A|KHSRP|PABPC1|PSME2|PSMC4|DHX9|PSMA1|PSMC3|HNRNPM|UBA52	regulation of mRNA catabolic process	17	ENR	GO:0061013	1.0		1.0		2.83371747981374E-5		1.66486594357799E-5		0	100	Other	GO:0061013	true	false	GO:0061013
GO:0022607		true	0.9952009498370714			0.9756409082733561	1|0|0|1					0.00479905016292861			0.0243590917266438					RPLP0|RPL3|ATXN10|FLNA|KCTD12|P4HB|CLTC|CCT8|CTH|CORO1C|SYCP1|XRCC5|RPS3|NAP1L1|SYNE2|ARPC3|DSG1|ACTB|PSMD10|ACTN1|ACTR3|COTL1|EIF6|NAP1L4|ACTA1|EIF2S1|HSPD1|CAPZA1|RUVBL1|CLU|RAB7A|RUVBL2|TLN1|APOD|PSMC3|LSM2|TBCA|TUBA1A|CAND1|HSP90B1|CCT3|UBA52|ANP32B|ACTR2|SAR1A|SF3B1|TRIM28|CALR|USO1|TCP1|STMN1|RAB1A|TUBB4B|TUBB|EIF2S3|DYNC1H1|COPS8|PRKDC|EIF3I|JUP|PSMC4|DHX9|EIF3K	cellular component assembly	63	ENR	GO:0022607	1.0			1.0	0.00479905016292861			0.0243590917266438	0	100	Other	GO:0022607	true	false	GO:0022607
GO:0000377		true	0.9879018362135866				1|0|0|0					0.0120981637864134								DHX15|YBX1|DDX17|PABPC1|SF3B1|DHX9|LSM2|NCL|HNRNPM|HNRNPH1|DDX5	RNA splicing, via transesterification reactions with bulged adenosine as nucleophile	11	ENR	GO:0000377	1.0				0.0120981637864134				0	100	Other	GO:0000377	true	false	GO:0000377
GO:0002443		true	0.9999999963324387		0.9999903302036088	0.9999881757990046	1|0|1|1					3.66756123274652E-9		9.66979639112327E-6	1.1824200995457E-5					DSC1|CLU|DDX21|DSP|S100A7|FABP5|CALML5|RAB5C|RAB7A|VAT1|CCT8|LYZ|ARG1|PSMC3|PDXK|SERPINB3|XRCC5|CAND1|PGAM1|SRP14|ACTR2|HBB|DSG1|PYGL|PSMD2|ILF2|S100A8|CCT2|TUBB4B|TUBB|PRSS3|DYNC1H1|COTL1|JUP|S100A9|PNP|APRT|SERPINB12|CTSD|HSPD1	leukocyte mediated immunity	40	ENR	GO:0002443	1.0		1.0	1.0	3.66756123274652E-9		9.66979639112327E-6	1.1824200995457E-5	0	100	Other	GO:0002443	true	false	GO:0002443
GO:0006913		true	0.9838282132011504		0.998374353809368		1|0|1|0					0.0161717867988496		0.00162564619063198						ANP32B|PARK7|FLNA|TRIM28|CALR|XPO1|NUP88|NUP214|ANP32A|JUP|APOD|IPO7|DHX9|EIF6|SNRPD1	nucleocytoplasmic transport	15	ENR	GO:0006913	1.0		1.0		0.0161717867988496		0.00162564619063198		0	100	Other	GO:0006913	true	false	GO:0006913
GO:0044249		true			0.9901890431234189		0|0|1|0							0.0098109568765811						RPLP0|RPL3|YBX1|FLNA|RPL5|FASN|CCT8|CTH|RPS11|SND1|SYCP1|RPS8|NAP1L1|RPL7A|RPS14|DDX17|DEK|RPL13|S100A8|IGF2BP1|RPS9|CCT2|PRDX5|ILF3|TRAP1|RPL15|CCT7|EIF6|SCP2|APRT|EIF2S1|RUVBL1|PARK7|GSTO1|ARG1|UGGT1|ABHD14B|PSMC3|CAND1|UBA52|EEF1D|CALR|GTF2I|CCT5|TUFM|PSME1|EEF1E1|RPL18|PRKDC|PABPC1|CCT6A|GGCT|PSME2|JUP|PSMC4|RPL28	cellular biosynthetic process	56	ENR	GO:0044249			1.0				0.0098109568765811		0	100	Other	GO:0044249	true	false	GO:0044249
GO:0044248		true	0.9999339794875219		0.9999998931673599		1|0|1|0					6.60205124780706E-5		1.0683264011049E-7						RPLP0|RPL22|YBX1|RPL3|RPL5|CSNK2A1|CLTC|ADH5|ANP32A|CTH|KHSRP|RPS11|SND1|RPS8|BLVRB|RPS3|HNRNPM|RPL7A|RPL30|RPS14|SKP1|S100A8|RPL13|IGF2BP1|PSMD10|RPS9|PRDX5|XPO1|NUP214|RPL4|RPL15|RPLP2|S100A9|PSMA1|SCP2|DDX5|CLU|PARK7|HSPB1|DCTPP1|FABP5|BCAP31|RAB7A|GSTO1|ARG1|UGGT1|PSMC3|LSM2|HSP90B1|PGAM1|UBA52|HBB|PYGL|RAB1A|PSME1|RPL18|PABPC1|PSME2|PSMC4|DHX9|RPL28|OAT	cellular catabolic process	62	ENR	GO:0044248	1.0		1.0		6.60205124780706E-5		1.0683264011049E-7		0	100	Other	GO:0044248	true	false	GO:0044248
GO:0002444		true	0.9999999999998355		0.9999999888895321	0.9999998722521785	1|0|1|1					1.64526751183033E-13		1.11104679277934E-8	1.27747821495528E-7					DSC1|DDX21|DSP|S100A7|FABP5|CALML5|RAB5C|RAB7A|VAT1|CCT8|LYZ|ARG1|PSMC3|PDXK|SERPINB3|XRCC5|CAND1|PGAM1|SRP14|ACTR2|HBB|DSG1|PYGL|PSMD2|S100A8|ILF2|CCT2|TUBB4B|TUBB|PRSS3|DYNC1H1|COTL1|JUP|S100A9|PNP|APRT|SERPINB12|CTSD	myeloid leukocyte mediated immunity	38	ENR	GO:0002444	1.0		1.0	1.0	1.64526751183033E-13		1.11104679277934E-8	1.27747821495528E-7	0	100	Other	GO:0002444	true	false	GO:0002444
GO:0010629		true			0.9988937100735821		0|0|1|0							0.00110628992641793						RPLP0|PARK7|YBX1|RPL3|FLNA|RPL5|ANP32A|RPS11|ARG1|SND1|RPS8|PSMC3|HNRNPM|RPL7A|UBA52|RPS14|DDX17|CALR|RPL13|IGF2BP1|RPS9|PRDX5|ILF3|NUP88|PSME1|NUP214|RPL15|RPL18|PRKDC|PABPC1|PSME2|PSMC4|EIF6|RPL28|EIF2S1	negative regulation of gene expression	35	ENR	GO:0010629			1.0				0.00110628992641793		0	100	Other	GO:0010629	true	false	GO:0010629
GO:0010628		true	0.9902029688241076				1|0|0|0					0.00979703117589236								YBX1|CLU|HSPB1|DDX21|ABCF1|NCL|RUVBL2|FUBP1|ABHD14B|XRCC5|RPS3|UBA52|ACTR2|DDX17|DEK|ACTB|SF3B1|TRIM28|ILF2|GTF2I|MYH9|ILF3|ACTR3|EIF2S3|PIP|MYDGF|PRKDC|PABPC1|JUP|PSMC4|DHX9|EIF6|ACTA1|DDX5	positive regulation of gene expression	34	ENR	GO:0010628	1.0				0.00979703117589236				0	100	Other	GO:0010628	true	false	GO:0010628
GO:0043043		true	0.9999999998287399		0.9999999999985103		1|0|1|0					1.71260073463494E-10		1.48969603889156E-12						RPLP0|RPL22|YBX1|RPL3|HSPB1|AIMP1|ABCF1|RPL5|NCL|KHSRP|RPS11|RPS8|RPS3|UBA52|RPL7A|RPL30|RPS14|EEF1D|CALR|RPL13|IGF2BP1|RPS9|ILF3|TRAP1|TUFM|EIF2S3|EEF1E1|RPL4|RPL15|RPL18|RPLP2|PRKDC|GGCT|EIF3I|PABPC1|DHX9|EIF6|RPL28|EIF2S1|EIF3K	peptide biosynthetic process	40	ENR	GO:0043043	1.0		1.0		1.71260073463494E-10		1.48969603889156E-12		0	100	Other	GO:0043043	true	false	GO:0043043
GO:0052547		true	0.96114716925436				1|0|0|0					0.0388528307456401								ANP32B|CSTA|S100A9|S100A8|SERPINB3|LCN1|CSNK2A1|RPS3|SERPINB12|CTSD|PRDX5	regulation of peptidase activity	11	ENR	GO:0052547	1.0				0.0388528307456401				0	100	Other	GO:0052547	true	false	GO:0052547
GO:0019538		true	0.9992003152054976		0.999949325493245		1|0|1|0					7.99684794502408E-4		5.06745067549943E-5						RPLP0|RPL3|RPL22|YBX1|FLNA|P4HB|ABCF1|AIMP1|RPL5|CSNK2A1|CLTC|ADH5|CSTA|CTH|LYZ|KHSRP|DCD|CORO1C|RPS11|RPS8|XRCC5|RPS3|RPL7A|RPL30|RPS14|ACTB|CALU|SKP1|S100A8|RPL13|IGF2BP1|PSMD10|RPS9|ILF3|PRDX5|XPO1|TRAP1|NUP88|NUP214|RPL4|PIP|RPL15|RPLP2|S100A9|CASP14|EIF6|PSMA1|SERPINB12|EIF2S1|RUVBL1|CLU|PARK7|PDIA6|HSPB1|DSP|BCAP31|SF3B3|RAB7A|NCL|RUVBL2|TGM3|APOD|UGGT1|IPO7|PSMC3|SERPINB3|CAND1|HSP90B1|UBA…	protein metabolic process	94	ENR	GO:0019538	1.0		1.0		7.99684794502408E-4		5.06745067549943E-5		0	100	Other	GO:0019538	true	false	GO:0019538
GO:0043603		true	0.9999999594620776		0.999999999691855		1|0|1|0					4.05379224017618E-8		3.08144962516163E-10						RPLP0|RPL22|YBX1|RPL3|CLU|PARK7|HSPB1|AIMP1|ABCF1|FASN|RPL5|NCL|KHSRP|ARG1|RPS11|RPS8|RPS3|PGAM1|UBA52|RPL7A|RPL30|SUCLG2|RPS14|EEF1D|CALR|RPL13|IGF2BP1|RPS9|ILF3|TRAP1|TUFM|EIF2S3|EEF1E1|RPL4|RPL15|RPL18|RPLP2|PRKDC|GGCT|EIF3I|PABPC1|DHX9|EIF6|RPL28|EIF2S1|EIF3K	cellular amide metabolic process	46	ENR	GO:0043603	1.0		1.0		4.05379224017618E-8		3.08144962516163E-10		0	100	Other	GO:0043603	true	false	GO:0043603
GO:0009057		true	0.9997557779593189		0.9999999999982526		1|0|1|0					2.44222040681049E-4		1.74741355494985E-12						RPLP0|RPL22|YBX1|RPL3|FLNA|RPL5|CSNK2A1|CLTC|ANP32A|KHSRP|RPS11|SND1|RPS8|RPS3|HNRNPM|RPL7A|RPL30|RPS14|SKP1|RPL13|IGF2BP1|PSMD10|RPS9|XPO1|NUP214|RPL4|RPL15|RPLP2|PSMA1|SERPINB12|DDX5|CLU|PARK7|HSPB1|SF3B3|BCAP31|RAB7A|UGGT1|PSMC3|LSM2|HSP90B1|UBA52|PYGL|PSME1|RPL18|PABPC1|PSME2|PSMC4|DHX9|RPL28|CTSD	macromolecule catabolic process	51	ENR	GO:0009057	1.0		1.0		2.44222040681049E-4		1.74741355494985E-12		0	100	Other	GO:0009057	true	false	GO:0009057
GO:0009056		true	0.9999937277982729		0.9999999994634811		1|0|1|0					6.27220172711816E-6		5.36518929085117E-10						RPLP0|RPL22|YBX1|RPL3|FLNA|RPL5|CSNK2A1|CLTC|ADH5|ANP32A|GALK1|CTH|KHSRP|RPS11|SND1|RPS8|BLVRB|RPS3|HNRNPM|RPL7A|RPL30|RPS14|SKP1|S100A8|RPL13|IGF2BP1|PSMD10|RPS9|PRDX5|XPO1|NUP88|NUP214|RPL4|RPL15|RPLP2|S100A9|EIF6|PSMA1|SCP2|SERPINB12|DDX5|CLU|PARK7|HSPB1|DCTPP1|FABP5|SF3B3|BCAP31|RAB7A|GSTO1|ARG1|UGGT1|PSMC3|LSM2|HSP90B1|PGAM1|UBA52|HBB|PYGL|RAB1A|PSME1|RPL18|PABPC1|HK1|PSME2|PSMC4|DHX9|RPL28|…	catabolic process	70	ENR	GO:0009056	1.0		1.0		6.27220172711816E-6		5.36518929085117E-10		0	100	Other	GO:0009056	true	false	GO:0009056
GO:0009059		true			0.9948311176073295		0|0|1|0							0.00516888239267056						RPLP0|RPL3|YBX1|FLNA|RPL5|CLTC|CCT8|CTH|RPS11|SND1|SYCP1|RPS8|NAP1L1|RPL7A|RPS14|DDX17|DEK|RPL13|S100A8|IGF2BP1|RPS9|CCT2|ILF3|PRDX5|TRAP1|RPL15|CCT7|EIF6|EIF2S1|RUVBL1|PARK7|UGGT1|ABHD14B|PSMC3|CAND1|UBA52|EEF1D|CALR|GTF2I|CCT5|TUFM|PSME1|EEF1E1|RPL18|PRKDC|PABPC1|CCT6A|PSME2|JUP|PSMC4|RPL28	macromolecule biosynthetic process	51	ENR	GO:0009059			1.0				0.00516888239267056		0	100	Other	GO:0009059	true	false	GO:0009059
GO:0043170		true			0.9572544604246812		0|0|1|0							0.0427455395753188						RPLP0|RPL3|YBX1|FLNA|P4HB|RPL5|CLTC|CCT8|ANP32A|CSTA|CTH|LYZ|RPS11|DCD|SND1|SYCP1|RPS8|NAP1L1|HNRNPM|RPL7A|RPS14|DDX17|DEK|SKP1|RPL13|S100A8|IGF2BP1|RPS9|CCT2|PRDX5|ILF3|TRAP1|NUP88|NUP214|RPL15|AZGP1|CCT7|CASP14|EIF6|EIF2S1|RUVBL1|PARK7|PDIA6|DSP|BCAP31|SF3B3|RAB7A|TGM3|ARG1|UGGT1|ABHD14B|IPO7|PSMC3|HSP90B1|CAND1|UBA52|ANP32B|PYGL|EEF1D|CALR|GTF2I|CCT5|TUFM|PSME1|EEF1E1|RPL18|PRKDC|PABPC1|CCT6A|…	macromolecule metabolic process	77	ENR	GO:0043170			1.0				0.0427455395753188		0	100	Other	GO:0043170	true	false	GO:0043170
GO:0044260		true			0.999794026915899		0|0|1|0							2.05973084100936E-4						RPLP0|RPL3|YBX1|FLNA|P4HB|RPL5|CLTC|CCT8|ANP32A|CSTA|CTH|LYZ|RPS11|SND1|SYCP1|RPS8|NAP1L1|HNRNPM|RPL7A|RPS14|DDX17|DEK|SKP1|RPL13|S100A8|IGF2BP1|RPS9|CCT2|PRDX5|ILF3|TRAP1|NUP88|NUP214|RPL15|CCT7|EIF6|EIF2S1|RUVBL1|PARK7|PDIA6|DSP|BCAP31|RAB7A|TGM3|UGGT1|ABHD14B|IPO7|PSMC3|HSP90B1|CAND1|UBA52|ANP32B|PYGL|EEF1D|CALR|GTF2I|CCT5|TUFM|PSME1|EEF1E1|RPL18|PRKDC|PABPC1|CCT6A|PSME2|JUP|PSMC4|RPL28|CTSD|G…	cellular macromolecule metabolic process	70	ENR	GO:0044260			1.0				2.05973084100936E-4		0	100	Other	GO:0044260	true	false	GO:0044260
GO:0044265		true	0.9997503285853256		0.9999999999614008		1|0|1|0					2.49671414674387E-4		3.85992029984905E-11						RPLP0|RPL22|YBX1|RPL3|CLU|PARK7|HSPB1|BCAP31|RPL5|CSNK2A1|RAB7A|CLTC|ANP32A|KHSRP|RPS11|UGGT1|SND1|RPS8|PSMC3|LSM2|RPS3|HSP90B1|HNRNPM|UBA52|RPL7A|RPL30|RPS14|SKP1|RPL13|IGF2BP1|PSMD10|RPS9|XPO1|PSME1|NUP214|RPL4|RPL15|RPL18|RPLP2|PABPC1|PSME2|PSMC4|PSMA1|DHX9|RPL28|DDX5	cellular macromolecule catabolic process	46	ENR	GO:0044265	1.0		1.0		2.49671414674387E-4		3.85992029984905E-11		0	100	Other	GO:0044265	true	false	GO:0044265
GO:0034248		true	0.9946563762811589				1|0|0|0					0.00534362371884107								YBX1|RPL22|CLU|HSPB1|ABCF1|NCL|ILF3|EIF2S3|PRKDC|KHSRP|PABPC1|DHX9|EIF6|RPS3|PGAM1|EIF2S1|EIF3K	regulation of cellular amide metabolic process	17	ENR	GO:0034248	1.0				0.00534362371884107				0	100	Other	GO:0034248	true	false	GO:0034248
GO:0033036		true	0.9996480754740643		0.9999996412347774		1|0|1|0					3.51924525935673E-4		3.58765222665648E-7						RPLP0|RPL3|RPL22|YBX1|FLNA|RPL5|CLTC|CCT8|KHSRP|CORO1C|RPS11|SYCP1|RPS8|PDIA4|XRCC5|RPS3|RPL7A|RPL30|RPS14|ACTB|SKP1|RPL13|IGF2BP1|PSMD10|RPS9|CCT2|XPO1|NUP88|NUP214|RPL4|SRP72|AZGP1|RPL15|RPLP2|CCT7|EIF6|SCP2|RUVBL1|CLU|PARK7|HSPB1|DSP|FABP5|BCAP31|KIF5B|RAB5C|RAB7A|RUVBL2|APOD|IPO7|HSP90B1|SRP14|UBA52|ANP32B|SAR1A|TRIM28|CALR|LCN1|RAB1A|MYH9|CCT5|RPL18|CCT6A|HK1|JUP|DHX9|RPL28|CTSD	macromolecule localization	68	ENR	GO:0033036	1.0		1.0		3.51924525935673E-4		3.58765222665648E-7		0	100	Other	GO:0033036	true	false	GO:0033036
GO:0032501		true	0.9822247781329964				1|0|0|0					0.0177752218670036								TBCB|RPL22|YBX1|DDX21|ATXN10|S100A7|AIMP1|CDSN|MAGED2|ADH5|CSTA|KHSRP|LYZ|CORO1C|SYCP1|XRCC5|RPS3|MYL6|SYNE2|DDX17|DSG1|ACTB|S100A8|PSMD10|ACTN1|PIP|AZGP1|S100A9|CASP14|EIF6|PSMA1|TPM3|ACTBL2|ACTA1|SERPINB12|DDX5|CAPZA1|RUVBL1|DSC1|CLU|HSPB1|DSP|FABP5|NCL|TGM3|ARG1|APOD|SERPINB3|ANP32B|ACTR2|HBB|TRIM28|GTF2I|LCN1|RAB1A|STMN1|MYH9|PRSS3|KRT6B|MYDGF|PRKDC|JUP|PSMC4|DHX9|POTEE|OAT	multicellular organismal process	66	ENR	GO:0032501	1.0				0.0177752218670036				0	100	Other	GO:0032501	true	false	GO:0032501
GO:0044267		true	0.9977680945501277		0.9999767416684388		1|0|1|0					0.0022319054498723		2.32583315612555E-5						RPLP0|RPL3|RPL22|YBX1|FLNA|P4HB|ABCF1|AIMP1|RPL5|CSNK2A1|CLTC|ADH5|CSTA|CTH|LYZ|KHSRP|CORO1C|RPS11|RPS8|XRCC5|RPS3|RPL7A|RPL30|RPS14|ACTB|CALU|SKP1|S100A8|RPL13|IGF2BP1|PSMD10|RPS9|ILF3|PRDX5|XPO1|TRAP1|NUP88|NUP214|RPL4|RPL15|RPLP2|S100A9|EIF6|PSMA1|SERPINB12|EIF2S1|RUVBL1|CLU|PARK7|PDIA6|HSPB1|DSP|BCAP31|RAB7A|NCL|RUVBL2|TGM3|UGGT1|IPO7|PSMC3|SERPINB3|CAND1|HSP90B1|UBA52|ANP32B|EEF1D|TRIM28|CAL…	cellular protein metabolic process	87	ENR	GO:0044267	1.0		1.0		0.0022319054498723		2.32583315612555E-5		0	100	Other	GO:0044267	true	false	GO:0044267
GO:0043299		true	0.9999999999999		0.9999999920546198	0.9999999068143635	1|0|1|1					1.00057628048622E-13		7.94538020937035E-9	9.31856365858925E-8					DSC1|DSP|S100A7|FABP5|CALML5|RAB5C|RAB7A|VAT1|CCT8|LYZ|ARG1|PSMC3|PDXK|SERPINB3|XRCC5|CAND1|PGAM1|SRP14|ACTR2|HBB|DSG1|PYGL|PSMD2|S100A8|ILF2|CCT2|TUBB4B|TUBB|PRSS3|DYNC1H1|COTL1|JUP|S100A9|PNP|APRT|SERPINB12|CTSD	leukocyte degranulation	37	ENR	GO:0043299	1.0		1.0	1.0	1.00057628048622E-13		7.94538020937035E-9	9.31856365858925E-8	0	100	Other	GO:0043299	true	false	GO:0043299
GO:0051235		true			0.9924106118170594		0|0|1|0							0.00758938818294059						GSTO1|ANXA6|PARK7|HK1|S100A7|FLNA|CALR|SKP1|S100A8|HSP90B1	maintenance of location	10	ENR	GO:0051235			1.0				0.00758938818294059		0	100	Other	GO:0051235	true	false	GO:0051235
GO:0000375		true	0.9944200966572265				1|0|0|0					0.00557990334277344								DHX15|YBX1|DDX17|KHSRP|PABPC1|SF3B1|DHX9|LSM2|NCL|HNRNPM|HNRNPH1|DDX5	RNA splicing, via transesterification reactions	12	ENR	GO:0000375	1.0				0.00557990334277344				0	100	Other	GO:0000375	true	false	GO:0000375
GO:0010608		true	0.9999250094044384		0.9999848404283793		1|0|1|0					7.49905955615946E-5		1.51595716207255E-5						RPL22|YBX1|HSPB1|ABCF1|RPL5|NCL|ANP32A|KHSRP|PSMC3|RPS3|HNRNPM|UBA52|RPS14|CALR|IGF2BP1|PSMD10|RPS9|ILF3|XPO1|TRAP1|EIF2S3|NUP88|PSME1|NUP214|PRKDC|PABPC1|PSME2|PSMC4|PSMA1|DHX9|EIF6|DDX5|EIF2S1|EIF3K	posttranscriptional regulation of gene expression	34	ENR	GO:0010608	1.0		1.0		7.49905955615946E-5		1.51595716207255E-5		0	100	Other	GO:0010608	true	false	GO:0010608
GO:0031647		true			0.9900168813110407		0|0|1|0							0.00998311868895932						CCT8|PARK7|PRKDC|DSG1|CCT6A|CCT7|FLNA|CALR|RPL5|CCT2|CCT5	regulation of protein stability	11	ENR	GO:0031647			1.0				0.00998311868895932		0	100	Other	GO:0031647	true	false	GO:0031647
GO:0010604		true	0.9995821708389973				1|0|0|0					4.17829161002721E-4								RUVBL1|YBX1|CLU|HSPB1|DDX21|ABCF1|RAB7A|NCL|CSNK2A1|RUVBL2|CCT8|FUBP1|KHSRP|ABHD14B|SERPINB3|XRCC5|RPS3|UBA52|ANP32B|ACTR2|DDX17|ACTB|DEK|TRIM28|SF3B1|ILF2|GTF2I|S100A8|RAB1A|PSMD10|MYH9|ILF3|ACTN1|ACTR3|EIF2S3|MYDGF|COPS8|PIP|PRKDC|PABPC1|JUP|S100A9|PSMC4|EIF6|DHX9|ACTA1|CTSD|DDX5	positive regulation of macromolecule metabolic process	48	ENR	GO:0010604	1.0				4.17829161002721E-4				0	100	Other	GO:0010604	true	false	GO:0010604
GO:0010605		true	0.9854610207371324		0.9993970009726284		1|0|1|0					0.0145389792628676		6.02999027371647E-4						RPLP0|RPL3|RPL22|YBX1|FLNA|RPL5|CSNK2A1|CLTC|ANP32A|CSTA|KHSRP|CORO1C|RPS11|SND1|RPS8|XRCC5|RPS3|HNRNPM|RPL7A|RPL30|RPS14|DDX17|RPL13|IGF2BP1|PSMD10|RPS9|ILF3|PRDX5|XPO1|NUP88|NUP214|RPL4|RPL15|RPLP2|EIF6|PSMA1|SERPINB12|DDX5|EIF2S1|CLU|PARK7|HSPB1|SF3B3|NCL|RUVBL2|ARG1|APOD|IPO7|PSMC3|SERPINB3|LSM2|UBA52|TRIM28|CALR|LCN1|PSME1|RPL18|PRKDC|PABPC1|PSME2|PSMC4|DHX9|RPL28	negative regulation of macromolecule metabolic process	63	ENR	GO:0010605	1.0		1.0		0.0145389792628676		6.02999027371647E-4		0	100	Other	GO:0010605	true	false	GO:0010605
GO:0050821		true			0.9997559562633037		0|0|1|0							2.44043736696264E-4						CCT8|PARK7|CCT6A|DSG1|FLNA|CCT7|CALR|RPL5|CCT2|CCT5	protein stabilization	10	ENR	GO:0050821			1.0				2.44043736696264E-4		0	100	Other	GO:0050821	true	false	GO:0050821
GO:0070727		true	0.9996280971329508		0.9999999980057448		1|0|1|0					3.71902867049203E-4		1.99425520117572E-9						RPLP0|RPL22|YBX1|RPL3|FLNA|RPL5|CLTC|CCT8|RPS11|RPS8|XRCC5|RPS3|RPL7A|RPL30|RPS14|ACTB|SKP1|RPL13|RPS9|CCT2|XPO1|NUP88|NUP214|RPL4|SRP72|RPL15|RPLP2|CCT7|EIF6|SCP2|CLU|PARK7|HSPB1|BCAP31|KIF5B|RAB5C|RAB7A|RUVBL2|APOD|IPO7|HSP90B1|SRP14|UBA52|ANP32B|SAR1A|TRIM28|CALR|RAB1A|CCT5|RPL18|CCT6A|HK1|JUP|DHX9|RPL28	cellular macromolecule localization	55	ENR	GO:0070727	1.0		1.0		3.71902867049203E-4		1.99425520117572E-9		0	100	Other	GO:0070727	true	false	GO:0070727
GO:0008104		true	0.9997160671858734		0.9999999825379857		1|0|1|0					2.83932814126667E-4		1.74620143271117E-8						RPLP0|RPL22|YBX1|RPL3|FLNA|RPL5|CLTC|CCT8|CORO1C|RPS11|SYCP1|RPS8|PDIA4|XRCC5|RPS3|RPL7A|RPL30|RPS14|ACTB|SKP1|RPL13|PSMD10|RPS9|CCT2|XPO1|NUP88|NUP214|RPL4|SRP72|AZGP1|RPL15|RPLP2|CCT7|EIF6|SCP2|CLU|PARK7|HSPB1|DSP|BCAP31|KIF5B|RAB5C|RAB7A|RUVBL2|APOD|IPO7|HSP90B1|SRP14|UBA52|ANP32B|SAR1A|TRIM28|CALR|RAB1A|MYH9|CCT5|RPL18|CCT6A|HK1|JUP|DHX9|RPL28|CTSD	protein localization	63	ENR	GO:0008104	1.0		1.0		2.83932814126667E-4		1.74620143271117E-8		0	100	Other	GO:0008104	true	false	GO:0008104
GO:0042254		true			0.9984761359101273		0|0|1|0							0.00152386408987273						NUP88|NUP214|RPLP0|RPL3|RPS14|DDX17|PRKDC|RPS8|EIF6|RPL5|RPS9|RPL7A	ribosome biogenesis	12	ENR	GO:0042254			1.0				0.00152386408987273		0	100	Other	GO:0042254	true	false	GO:0042254
GO:0002366		true	0.9999999999692839		0.9999996204853399	0.9999995397437247	1|0|1|1					3.07160587177259E-11		3.79514660136752E-7	4.60256275317493E-7					DSC1|DSP|S100A7|FABP5|CALML5|RAB5C|RAB7A|VAT1|CCT8|LYZ|ARG1|PSMC3|PDXK|SERPINB3|XRCC5|CAND1|PGAM1|SRP14|ACTR2|HBB|DSG1|PYGL|PSMD2|S100A8|ILF2|CCT2|TUBB4B|TUBB|PRSS3|DYNC1H1|COTL1|JUP|S100A9|PNP|APRT|SERPINB12|CTSD|HSPD1	leukocyte activation involved in immune response	38	ENR	GO:0002366	1.0		1.0	1.0	3.07160587177259E-11		3.79514660136752E-7	4.60256275317493E-7	0	100	Other	GO:0002366	true	false	GO:0002366
GO:0002478		true			0.9997276841047458	0.958531385405768	0|0|1|1							2.72315895254224E-4	0.041468614594232					PSME1|DYNC1H1|PSME2|PSMD2|PSMC4|CALR|PSMC3|CLTC|RAB7A|CTSD	antigen processing and presentation of exogenous peptide antigen	10	ENR	GO:0002478			1.0	1.0			2.72315895254224E-4	0.041468614594232	0	100	Other	GO:0002478	true	false	GO:0002478
GO:0008219		true	0.999164407268396		0.9998072223065805	0.9999882584710795	1|0|1|1					8.35592731604049E-4		1.92777693419549E-4	1.1741528920425E-5					DSC1|CLU|PARK7|HSPB1|DSP|FLNA|P4HB|AIMP1|BCAP31|CSNK2A1|TMEM109|HYOU1|TXN|ANP32A|CSTA|CTH|ARG1|RPS3|HSP90B1|UBA52|PRDX3|ANP32B|HBB|DSG1|PYGL|EEF1D|CALR|S100A8|TCP1|PSMD10|PRDX5|ACTN1|TRAP1|EEF1E1|KRT6B|PIP|MYDGF|ANXA6|PRKDC|GGCT|JUP|S100A9|CASP14|DHX9|CTSD|EIF2S1|DDX5|HSPD1	cell death	48	ENR	GO:0008219	1.0		1.0	1.0	8.35592731604049E-4		1.92777693419549E-4	1.1741528920425E-5	0	100	Other	GO:0008219	true	false	GO:0008219
GO:0006955		true	0.999999973048111		0.9864738057627881		1|0|1|0					2.69518890480033E-8		0.0135261942372119						DDX21|S100A7|CALML5|CCT8|LYZ|DCD|XRCC5|RPS3|ARPC3|RPL30|DSG1|ACTB|SKP1|S100A8|PSMD10|CCT2|ACTR3|S100A9|PSMA1|APRT|SERPINB12|CAPZA1|DSC1|CLU|PARK7|DSP|FABP5|KIF5B|RAB5C|RAB7A|VAT1|ARG1|IPO7|PSMC3|SERPINB3|CAND1|PGAM1|SRP14|ACTR2|HBB|PYGL|TRIM28|ILF2|TUBB4B|TUBB|PSME1|PRSS3|DYNC1H1|PRKDC|HK1|JUP|PSME2|PSMC4|DHX9|CTSD	immune response	55	ENR	GO:0006955	1.0		1.0		2.69518890480033E-8		0.0135261942372119		0	100	Other	GO:0006955	true	false	GO:0006955
GO:0000184		true	0.9999992022690999		0.9999999999993319		1|0|1|0					7.97730900164165E-7		6.68102361874929E-13						RPLP0|RPL22|RPL30|RPL3|RPS14|RPL13|RPL5|RPS9|RPL4|RPL15|RPL18|RPLP2|PABPC1|RPS11|RPS8|RPS3|RPL28|UBA52|RPL7A	nuclear-transcribed mRNA catabolic process, nonsense-mediated decay	19	ENR	GO:0000184	1.0		1.0		7.97730900164165E-7		6.68102361874929E-13		0	100	Other	GO:0000184	true	false	GO:0000184
GO:0048002		true			0.9999964937939602	0.9993362734925925	0|0|1|1							3.50620603981681E-6	6.63726507407524E-4					PSME1|DYNC1H1|AZGP1|PSME2|PSMD2|CALR|BCAP31|PSMC4|PSMC3|CLTC|RAB7A|CTSD	antigen processing and presentation of peptide antigen	12	ENR	GO:0048002			1.0	1.0			3.50620603981681E-6	6.63726507407524E-4	0	100	Other	GO:0048002	true	false	GO:0048002
GO:0034622		true	0.9998171328707088				1|0|0|0					1.82867129291166E-4								CAPZA1|RUVBL1|RPLP0|RPL3|CLU|RUVBL2|LSM2|TBCA|XRCC5|RPS3|UBA52|ARPC3|ANP32B|ACTR2|SF3B1|STMN1|PSMD10|ACTR3|EIF2S3|COPS8|PRKDC|EIF3I|PSMC4|DHX9|EIF6|NAP1L4|EIF3K	cellular protein-containing complex assembly	27	ENR	GO:0034622	1.0				1.82867129291166E-4				0	100	Other	GO:0034622	true	false	GO:0034622
GO:0051649		true	0.9999999999997635		0.9999999999999472	0.9999989028817567	1|0|1|1					2.36507009821531E-13		5.28918102784038E-14	1.09711824320617E-6					RPLP0|RPL22|RPL3|S100A7|FLNA|CALML5|RPL5|CLTC|MAGED2|CCT8|ANP32A|LYZ|CORO1C|RPS11|RPS8|PDXK|XRCC5|RPS3|RPL7A|SYNE2|RPL30|RPS14|DSG1|ACTB|S100A8|RPL13|RPS9|ACTN1|CCT2|XPO1|ACTR3|NUP88|NUP214|COTL1|RPL4|SRP72|RPL15|RPLP2|S100A9|PNP|EIF6|SCP2|APRT|SERPINB12|HSPD1|CAPZA1|DSC1|CLU|PARK7|HSPB1|DSP|FABP5|BCAP31|KIF5B|RAB5C|RAB7A|VAT1|HYOU1|TXN|GSTO1|TLN1|ARG1|APOD|IPO7|PSMC3|SERPINB3|TUBA1A|CAND1|HSP90B…	establishment of localization in cell	94	ENR	GO:0051649	1.0		1.0	1.0	2.36507009821531E-13		5.28918102784038E-14	1.09711824320617E-6	0	100	Other	GO:0051649	true	false	GO:0051649
GO:0034504		true			0.9999983959496933	0.9828478112248141	0|0|1|1							1.60405030664183E-6	0.0171521887751859					PARK7|FLNA|CALR|SKP1|TCP1|CCT2|CCT5|XPO1|NUP88|TXN|NUP214|CCT8|CCT6A|CCT7|JUP|IPO7|CCT3	protein localization to nucleus	17	ENR	GO:0034504			1.0	1.0			1.60405030664183E-6	0.0171521887751859	0	100	Other	GO:0034504	true	false	GO:0034504
GO:0140352		true	0.9999999934400369		0.9996328831020037	0.9999819506886698	1|0|1|1					6.55996317039044E-9		3.67116897996239E-4	1.80493113302118E-5					DSC1|CLU|PARK7|DSP|S100A7|FLNA|FABP5|AIMP1|CALML5|KIF5B|RAB5C|RAB7A|VAT1|MAGED2|CCT8|TLN1|LYZ|ARG1|PSMC3|PDXK|SERPINB3|PDIA4|XRCC5|CAND1|PGAM1|SRP14|ACTR2|HBB|DSG1|PYGL|PSMD2|ILF2|S100A8|RAB1A|MYH9|ACTN1|CCT2|TUBB4B|TUBB|PRSS3|DYNC1H1|COTL1|JUP|S100A9|PNP|APRT|SERPINB12|CTSD	export from cell	48	ENR	GO:0140352	1.0		1.0	1.0	6.55996317039044E-9		3.67116897996239E-4	1.80493113302118E-5	0	100	Other	GO:0140352	true	false	GO:0140352
GO:0065008		true			0.9999722419673888	0.9810365955998062	0|0|1|1							2.7758032611274E-5	0.0189634044001938					YBX1|FLNA|S100A7|P4HB|AIMP1|RPL5|CCT8|ANP32A|ADH5|LYZ|PDIA4|HNRNPM|PRDX3|RPS14|DSG1|SKP1|S100A8|IGF2BP1|RPS9|CCT2|PRDX5|XPO1|NUP214|COTL1|ANXA6|AZGP1|CCT7|SCP2|APRT|HSPD1|PARK7|PDIA6|HSPB1|DSP|BCAP31|KIF5B|RAB7A|CA2|TXN|GSTO1|TLN1|PSMC3|CAND1|HSP90B1|CCT3|UBA52|PYGL|PSMD2|CALR|GTF2I|TCP1|LCN1|RAB1A|STMN1|CCT5|PSME1|DYNC1H1|PRKDC|PABPC1|CCT6A|HK1|PSME2|JUP|PSMC4|POTEE	regulation of biological quality	65	ENR	GO:0065008			1.0	1.0			2.7758032611274E-5	0.0189634044001938	0	100	Other	GO:0065008	true	false	GO:0065008
GO:0065003		true	0.9926244666373303			0.966491972174025	1|0|0|1					0.00737553336266971			0.0335080278259749					CAPZA1|RUVBL1|RPLP0|RPL3|CLU|KCTD12|P4HB|CLTC|RUVBL2|CCT8|TLN1|CTH|SYCP1|PSMC3|LSM2|TBCA|XRCC5|RPS3|CAND1|NAP1L1|CCT3|UBA52|ARPC3|ANP32B|ACTR2|SAR1A|SF3B1|CALR|USO1|TCP1|STMN1|RAB1A|PSMD10|ACTR3|EIF2S3|COTL1|COPS8|PRKDC|EIF3I|PSMC4|DHX9|EIF6|NAP1L4|EIF3K|HSPD1	protein-containing complex assembly	45	ENR	GO:0065003	1.0			1.0	0.00737553336266971			0.0335080278259749	0	100	Other	GO:0065003	true	false	GO:0065003
GO:0002252		true	0.999999991724712		0.9992712895256115	0.9991041367252774	1|0|1|1					8.27528798550296E-9		7.28710474388468E-4	8.95863274722602E-4					DDX21|S100A7|FLNA|AIMP1|CALML5|CCT8|LYZ|PDXK|XRCC5|ARPC3|DDX17|ACTB|DSG1|S100A8|ILF3|CCT2|ACTR3|COTL1|S100A9|PNP|APRT|SERPINB12|HSPD1|DSC1|CLU|DSP|FABP5|RAB5C|RAB7A|VAT1|ARG1|PSMC3|SERPINB3|CAND1|PGAM1|SRP14|ACTR2|HBB|PYGL|PSMD2|ILF2|TUBB4B|TUBB|PRSS3|DYNC1H1|PRKDC|HK1|JUP|DHX9|CTSD	immune effector process	50	ENR	GO:0002252	1.0		1.0	1.0	8.27528798550296E-9		7.28710474388468E-4	8.95863274722602E-4	0	100	Other	GO:0002252	true	false	GO:0002252
GO:0006612		true	0.9999760340388987		0.9999999936724325		1|0|1|0					2.39659611013098E-5		6.32756751966162E-9						RPLP0|RPL22|RPL30|RPL3|RPS14|RPL13|RPL5|RPS9|RPL4|SRP72|RPL15|RPL18|RPLP2|RPS11|RPS8|RPS3|RPL28|SRP14|UBA52|RPL7A	protein targeting to membrane	20	ENR	GO:0006612	1.0		1.0		2.39659611013098E-5		6.32756751966162E-9		0	100	Other	GO:0006612	true	false	GO:0006612
GO:0002376		true	0.9999999314464103		0.9925318712023979		1|0|1|0					6.85535896576893E-8		0.00746812879760206						RPL22|DDX21|S100A7|FLNA|AIMP1|CALML5|FASN|CLTC|CCT8|LYZ|DCD|XRCC5|RPS3|ARPC3|RPL30|RPS14|DDX17|DSG1|ACTB|SKP1|S100A8|PSMD10|ILF3|ACTN1|CCT2|ACTR3|PIP|AZGP1|S100A9|EIF6|PSMA1|APRT|SERPINB12|CAPZA1|DSC1|CLU|PARK7|DSP|FABP5|BCAP31|KIF5B|RAB5C|RAB7A|VAT1|CA2|ARG1|APOD|IPO7|PSMC3|SERPINB3|CAND1|PGAM1|SRP14|ACTR2|HBB|PYGL|TRIM28|CALR|ILF2|MYH9|TUBB4B|TUBB|PSME1|PRSS3|DYNC1H1|PRKDC|HK1|JUP|PSME2|PSMC4|D…	immune system process	72	ENR	GO:0002376	1.0		1.0		6.85535896576893E-8		0.00746812879760206		0	100	Other	GO:0002376	true	false	GO:0002376
GO:0006605		true	0.9975230517318738		0.9999992132733309		1|0|1|0					0.00247694826812622		7.86726669098039E-7						RPLP0|RPL22|RPL30|RPL3|CLU|RPS14|BCAP31|RPL13|RPL5|RAB7A|RPS9|RPL4|SRP72|RPL15|RPL18|RPLP2|RPS11|RPS8|SCP2|RPS3|RPL28|SRP14|UBA52|RPL7A	protein targeting	24	ENR	GO:0006605	1.0		1.0		0.00247694826812622		7.86726669098039E-7		0	100	Other	GO:0006605	true	false	GO:0006605
GO:0034976		true			0.9987669543881528	0.9999455605251787	0|0|1|1							0.00123304561184724	5.4439474821347E-5					PDIA6|PARK7|P4HB|CALR|BCAP31|HYOU1|MYDGF|TLN1|CTH|UGGT1|PDIA4|HSP90B1|EIF2S1	response to endoplasmic reticulum stress	13	ENR	GO:0034976			1.0	1.0			0.00123304561184724	5.4439474821347E-5	0	100	Other	GO:0034976	true	false	GO:0034976
GO:0034613		true	0.999672517700549		0.9999999983231801		1|0|1|0					3.27482299451019E-4		1.67681990580702E-9						RPLP0|RPL22|YBX1|RPL3|FLNA|RPL5|CLTC|CCT8|RPS11|RPS8|XRCC5|RPS3|RPL7A|RPL30|RPS14|ACTB|SKP1|RPL13|RPS9|CCT2|XPO1|NUP88|NUP214|RPL4|SRP72|RPL15|RPLP2|CCT7|EIF6|SCP2|CLU|PARK7|HSPB1|BCAP31|KIF5B|RAB5C|RAB7A|RUVBL2|APOD|IPO7|HSP90B1|SRP14|UBA52|ANP32B|SAR1A|TRIM28|CALR|RAB1A|CCT5|RPL18|CCT6A|HK1|JUP|DHX9|RPL28	cellular protein localization	55	ENR	GO:0034613	1.0		1.0		3.27482299451019E-4		1.67681990580702E-9		0	100	Other	GO:0034613	true	false	GO:0034613
GO:1901361		true	0.9999999950403464		0.9999999999904057		1|0|1|0					4.9596535637701E-9		9.59430122389918E-12						RPLP0|YBX1|RPL22|RPL3|HSPB1|DCTPP1|RPL5|ANP32A|KHSRP|RPS11|SND1|RPS8|PSMC3|LSM2|BLVRB|RPS3|HNRNPM|UBA52|RPL7A|RPL30|RPS14|RPL13|IGF2BP1|PSMD10|RPS9|XPO1|PSME1|NUP214|RPL4|RPL15|RPL18|RPLP2|PABPC1|PSME2|PSMC4|DHX9|PSMA1|RPL28|DDX5	organic cyclic compound catabolic process	39	ENR	GO:1901361	1.0		1.0		4.9596535637701E-9		9.59430122389918E-12		0	100	Other	GO:1901361	true	false	GO:1901361
GO:0009893		true	0.9991190863970619				1|0|0|0					8.80913602938124E-4								YBX1|DDX21|ABCF1|CSNK2A1|CCT8|KHSRP|XRCC5|RPS3|DDX17|ACTB|DEK|S100A8|PSMD10|ILF3|ACTN1|ACTR3|PIP|S100A9|EIF6|ACTA1|DDX5|RUVBL1|CLU|HSPB1|FABP5|RAB7A|NCL|RUVBL2|FUBP1|ABHD14B|SERPINB3|UBA52|ANP32B|ACTR2|HBB|TRIM28|SF3B1|ILF2|GTF2I|RAB1A|MYH9|EIF2S3|MYDGF|COPS8|PRKDC|PABPC1|JUP|PSMC4|DHX9|CTSD	positive regulation of metabolic process	50	ENR	GO:0009893	1.0				8.80913602938124E-4				0	100	Other	GO:0009893	true	false	GO:0009893
GO:0009892		true			0.9987652657623797		0|0|1|0							0.00123473423762032						RPLP0|PARK7|RPL3|YBX1|FLNA|SF3B3|RPL5|CLTC|ANP32A|CSTA|ARG1|RPS11|SND1|IPO7|RPS8|PSMC3|HNRNPM|UBA52|RPL7A|RPS14|DDX17|CALR|RPL13|IGF2BP1|RPS9|ILF3|PRDX5|TRAP1|NUP88|PSME1|NUP214|RPL18|RPL15|PRKDC|PABPC1|PSME2|PSMC4|EIF6|RPL28|EIF2S1	negative regulation of metabolic process	40	ENR	GO:0009892			1.0				0.00123473423762032		0	100	Other	GO:0009892	true	false	GO:0009892
GO:0000956		true	0.9999917990020907		0.9999999994964919		1|0|1|0					8.20099790930544E-6		5.03508129785572E-10						RPLP0|RPL22|RPL30|RPL3|RPS14|RPL13|RPL5|RPS9|RPL4|RPL15|RPL18|RPLP2|PABPC1|RPS11|RPS8|LSM2|RPS3|RPL28|DDX5|UBA52|RPL7A	nuclear-transcribed mRNA catabolic process	21	ENR	GO:0000956	1.0		1.0		8.20099790930544E-6		5.03508129785572E-10		0	100	Other	GO:0000956	true	false	GO:0000956
GO:0043488		true	0.9999919712141014		0.9999948506511115	0.9519394141781184	1|0|1|1					8.02878589852228E-6		5.14934888856631E-6	0.0480605858218815					YBX1|HSPB1|PSMD2|IGF2BP1|PSMD10|XPO1|PSME1|NUP214|ANP32A|KHSRP|PABPC1|PSME2|PSMC4|DHX9|PSMA1|PSMC3|HNRNPM|UBA52	regulation of mRNA stability	18	ENR	GO:0043488	1.0		1.0	1.0	8.02878589852228E-6		5.14934888856631E-6	0.0480605858218815	0	100	Other	GO:0043488	true	false	GO:0043488
GO:0009894		true	0.9679366999118904		0.9989502811365671		1|0|1|0					0.0320633000881097		0.00104971886343289						YBX1|CLU|PARK7|HSPB1|FLNA|SF3B3|BCAP31|RPL5|CSNK2A1|RAB7A|ANP32A|KHSRP|PSMC3|PGAM1|HNRNPM|UBA52|IGF2BP1|PSMD10|XPO1|NUP88|PSME1|NUP214|PABPC1|PSME2|PSMC4|PSMA1|DHX9|EIF6|SERPINB12	regulation of catabolic process	29	ENR	GO:0009894	1.0		1.0		0.0320633000881097		0.00104971886343289		0	100	Other	GO:0009894	true	false	GO:0009894
GO:0043487		true	0.9999867693264741		0.9999918069658247		1|0|1|0					1.32306735258544E-5		8.1930341753675E-6						YBX1|HSPB1|IGF2BP1|PSMD10|XPO1|PSME1|NUP214|ANP32A|KHSRP|PABPC1|PSME2|PSMC4|DHX9|PSMA1|PSMC3|HNRNPM|UBA52	regulation of RNA stability	17	ENR	GO:0043487	1.0		1.0		1.32306735258544E-5		8.1930341753675E-6		0	100	Other	GO:0043487	true	false	GO:0043487
GO:0000398		true	0.9879018362135866				1|0|0|0					0.0120981637864134								DHX15|YBX1|DDX17|PABPC1|SF3B1|DHX9|LSM2|NCL|HNRNPM|HNRNPH1|DDX5	mRNA splicing, via spliceosome	11	ENR	GO:0000398	1.0				0.0120981637864134				0	100	Other	GO:0000398	true	false	GO:0000398
GO:0006811		true			0.9830004483742552		0|0|1|0							0.0169995516257449						RPLP0|PARK7|RPL3|YBX1|FLNA|BCAP31|RPL5|KIF5B|RAB5C|CLTC|RAB7A|CA2|TMEM109|GSTO1|ARG1|RPS11|IPO7|RPS8|PDIA4|HSP90B1|UBA52|RPL7A|ANP32B|RPS14|CALR|RPL13|S100A8|IGF2BP1|RPS9|NUP88|NUP214|RPL18|RPL15|ANXA6|AZGP1|JUP|EIF6|SCP2|RPL28	ion transport	39	ENR	GO:0006811			1.0				0.0169995516257449		0	100	Other	GO:0006811	true	false	GO:0006811
GO:0016192		true	0.9999992876104264		0.9822990692665685	0.9999646581504443	1|0|1|1					7.1238957350733E-7		0.0177009307334315	3.53418495556338E-5					S100A7|FLNA|CALML5|CLTC|MAGED2|CCT8|LYZ|CORO1C|PDXK|XRCC5|ARPC3|DSG1|ACTB|S100A8|ACTN1|CCT2|ACTR3|COTL1|S100A9|PNP|APRT|SERPINB12|CAPZA1|DSC1|CLU|DSP|FABP5|BCAP31|KIF5B|RAB5C|RAB7A|VAT1|HYOU1|TLN1|ARG1|PSMC3|SERPINB3|CAND1|HSP90B1|PGAM1|SRP14|UBA52|ACTR2|HBB|PYGL|SAR1A|PSMD2|CALR|USO1|ILF2|RAB1A|MYH9|TUBB4B|TUBB|PRSS3|DYNC1H1|JUP|CTSD	vesicle-mediated transport	58	ENR	GO:0016192	1.0		1.0	1.0	7.1238957350733E-7		0.0177009307334315	3.53418495556338E-5	0	100	Other	GO:0016192	true	false	GO:0016192
GO:0016071		true	0.9999999986516492		0.9999999999917605		1|0|1|0					1.34835076063448E-9		8.23953906800527E-12						DHX15|RPLP0|RPL22|YBX1|RPL3|HSPB1|FLNA|SF3B3|RPL5|NCL|ANP32A|KHSRP|RPS11|RPS8|PSMC3|LSM2|RPS3|HNRNPM|UBA52|RPL7A|RPL30|RPS14|DDX17|EEF1D|SF3B1|RPL13|IGF2BP1|PSMD10|RPS9|HNRNPH1|XPO1|PSME1|NUP214|RPL4|RPL15|RPL18|RPLP2|PABPC1|PSME2|PSMC4|PSMA1|DHX9|SNRPD1|RPL28|DDX5	mRNA metabolic process	45	ENR	GO:0016071	1.0		1.0		1.34835076063448E-9		8.23953906800527E-12		0	100	Other	GO:0016071	true	false	GO:0016071
GO:0071826		true	0.9999569772591407		0.9991537706077337		1|0|1|0					4.30227408593177E-5		8.46229392266314E-4						RPLP0|RUVBL1|RPL3|RPS14|SF3B1|RPL5|KIF5B|RUVBL2|EIF2S3|PRKDC|EIF3I|DHX9|EIF6|SNRPD1|LSM2|XRCC5|EIF3K	ribonucleoprotein complex subunit organization	17	ENR	GO:0071826	1.0		1.0		4.30227408593177E-5		8.46229392266314E-4		0	100	Other	GO:0071826	true	false	GO:0071826
