# Supplementary material for: Understanding a high-risk acute myeloid leukemia by analyzing the interactome of its major driver mutation
Source: PLoS Genet. 2022 Oct 26;18(10):e1010463. doi: 10.1371/journal.pgen.1010463 (PMC9639852; doi:10.1371/journal.pgen.1010463)
Supplement: S5 Table — (CSV) [file pgen.1010463.s011.csv]

EnrichmentMap::Colouring (Dataset 1)	EnrichmentMap::ES (Dataset 1)	EnrichmentMap::fdr_qvalue (Dataset 1)	EnrichmentMap::Formatted_name	EnrichmentMap::fwer_qvalue (Dataset 1)	EnrichmentMap::Genes	EnrichmentMap::GS_DESCR	EnrichmentMap::gs_size	EnrichmentMap::GS_Type	EnrichmentMap::Name	EnrichmentMap::NES (Dataset 1)	EnrichmentMap::pvalue (Dataset 1)	name	selected	shared name
-1	-0.7891	0.0849	RESPONSE TO ENDOPLASMIC RETICULUM STRESS%GOBP%GO:0034976	21	HSP90B1|EIF2S1|CALR|MYDGF|UGGT1|P4HB|TLN1|HYOU1|PDIA6|PDIA4|CTH	response to endoplasmic reticulum stress	11	ENR	RESPONSE TO ENDOPLASMIC RETICULUM STRESS%GOBP%GO:0034976	-2.3861	0	RESPONSE TO ENDOPLASMIC RETICULUM STRESS%GOBP%GO:0034976	false	RESPONSE TO ENDOPLASMIC RETICULUM STRESS%GOBP%GO:0034976
1	0.6274	0.5599	MULTICELLULAR ORGANISMAL PROCESS%GOBP%GO:0032501	1	CALR|IGF2BP1|P4HB|APOD|TLN1|DDX21|HSPD1|ANXA6|MYL6|PNP|LYZ|FASN|PRKCSH|RPL13|CLTC|S100A9|S100A8|RAB1A|S100A7|ATXN10|AZGP1|CAPZA1|TGM3|ACTBL2|HSPB1|KIF5B|CSNK2B|CSTA|PRSS3|PRDX3|PIP|CDSN|LCN1|TPM3|POTEE|SND1|NCL|MAGED2|DSC1|CASP14|KRT6B|NAP1L1|MYH9|JUP|PRKDC|DSP|DSG1|HBB|FLNA|DHX9|OAT|SYCP1|TRIM28|CORO1C|ACTB|RUVBL1|ACTA1|STMN1|ACTN1|YBX1|DDX5|DDX17|RPS14|CLU	multicellular organismal process	64	ENR	MULTICELLULAR ORGANISMAL PROCESS%GOBP%GO:0032501	1.4378	0	MULTICELLULAR ORGANISMAL PROCESS%GOBP%GO:0032501	false	MULTICELLULAR ORGANISMAL PROCESS%GOBP%GO:0032501
998	0.6323	0.5084	MULTI-ORGANISM PROCESS%GOBP%GO:0051704	1	DCD|RPL3|MAGED2|RPS11|DEK|RPL5|RPLP2|RPLP0|HSPD1|XRCC5|UBA52|CCT5|PSMC3|RPL7A|RPS9|RPS8|LYZ|RPL4|FLNA|NUP214|RPL30|NUP88|RPL22|DHX9|RPL28|RPL13|RPS3|RPL15|RAB7A|RPL18|SYCP1|S100A9|RAB1A|S100A8|RUVBL1|S100A7|XPO1|HSPB1|STMN1|RPS14|PRSS3|PRDX3|CLU	multi-organism process	43	ENR	MULTI-ORGANISM PROCESS%GOBP%GO:0051704	1.4212	2	MULTI-ORGANISM PROCESS%GOBP%GO:0051704	false	MULTI-ORGANISM PROCESS%GOBP%GO:0051704
997	0.6175	0.4097	GENE EXPRESSION%GOBP%GO:0010467	1	RPL3|EIF2S1|ABCF1|CALR|HNRNPM|DEK|DDX21|HNRNPH1|HSPD1|UBA52|RPL7A|RPS9|RPS8|TUFM|EIF3K|EIF3I|RPL4|RPL30|RPL22|RPL28|RPL13|RPL15|RPL18|EEF1E1|PRSS3|PABPC1|SF3B3|DHX15|RPS11|RPL5|RPLP2|RPLP0|EEF1D|PRKDC|NUP214|NUP88|DHX9|KHSRP|RPS3|AIMP1|TRIM28|EIF6|GTF2I|YBX1|DDX5|DDX17|RPS14|EIF2S3|LSM2|SNRPD1|SF3B1|SNRPD3	gene expression	52	ENR	GENE EXPRESSION%GOBP%GO:0010467	1.4016	3	GENE EXPRESSION%GOBP%GO:0010467	false	GENE EXPRESSION%GOBP%GO:0010467
994	0.5936	0.3396	METABOLISM OF RNA%REACTOME DATABASE ID RELEASE 73%8953854	1	RPL3|SF3B3|NCL|DHX15|IGF2BP1|RPS11|HNRNPM|RPL5|DDX21|RPLP2|RPLP0|HNRNPH1|PSMD2|PSME1|PSME2|UBA52|PSMA1|PSMC3|PSMC4|RPL7A|PSMD10|RPS9|RPS8|RPL4|RPL30|NUP214|RPL22|NUP88|RPL28|DHX9|KHSRP|RPL13|RPS3|RPL15|RPL18|XPO1|HSPB1|YBX1|DDX5|ANP32A|RPS14|LSM2|SNRPD1|SF3B1|SNRPD3|PABPC1	Metabolism of RNA	46	ENR	METABOLISM OF RNA%REACTOME DATABASE ID RELEASE 73%8953854	1.3418	6	METABOLISM OF RNA%REACTOME DATABASE ID RELEASE 73%8953854	false	METABOLISM OF RNA%REACTOME DATABASE ID RELEASE 73%8953854
0.9939	0.6792	574	FORMATION OF A POOL OF FREE 40S SUBUNITS%REACTOME%R-HSA-72689.2	1	RPL3|RPL13|RPS3|RPL15|RPL18|RPS11|RPL5|RPLP2|RPLP0|UBA52|RPL7A|RPS9|RPS14|RPS8|EIF3K|EIF3I|RPL4|RPL30|RPL22|RPL28	Formation of a pool of free 40S subunits	20	ENR	FORMATION OF A POOL OF FREE 40S SUBUNITS%REACTOME%R-HSA-72689.2	1.4426	0.0061	FORMATION OF A POOL OF FREE 40S SUBUNITS%REACTOME%R-HSA-72689.2	false	FORMATION OF A POOL OF FREE 40S SUBUNITS%REACTOME%R-HSA-72689.2
993	0.7104	0.5936	BIOLOGICAL_ PROCESS%GOBP%GO:0008150	964	HSP90B1|EIF2S1|CALR|MYDGF|UGGT1|P4HB|TLN1|HYOU1|PDIA6|PDIA4|CTH|HSPD1|PSMD2|PSME1|PSME2|UBA52|PSMA1|PSMC3|PSMC4|PSMD10|PNP|SUCLG2|FASN|APRT|DCTPP1|MTAP|HK1|ABHD14B|GANAB|PGAM1|PRKCSH|PARK7|SKP1|RAB7A|CLTC|ACTR3|ACTR2|USO1|CCT6A|EEF1E1|RAB1A|DYNC1H1|AZGP1|CAPZA1|CTSD|BCAP31|HSPB1|KIF5B|CSNK2B|CSNK2A1|PDXK|GSTO1|SCP2|ADH5|PYGL|TXN|IDH3A|PRDX3|COPS8|CALU|CAND1|TPM3|PABPC1|SND1|NCL|DSC1|CCT7|TBCA|RPS…	biological_process	195	ENR	BIOLOGICAL_PROCESS%GOBP%GO:0008150	1.4902	7	BIOLOGICAL_PROCESS%GOBP%GO:0008150	false	BIOLOGICAL_PROCESS%GOBP%GO:0008150
992	0.6016	0.3349	RNA METABOLIC PROCESS%GOBP%GO:0016070	1	SND1|RPL3|SF3B3|DHX15|RPS11|HNRNPM|DEK|RPL5|RPLP2|DDX21|RPLP0|HNRNPH1|UBA52|PRKDC|RPL7A|RPS9|RPS8|RPL4|RPL30|RPL22|DHX9|RPL28|KHSRP|RPL13|RPS3|RPL15|RPL18|AIMP1|TRIM28|EEF1E1|EIF6|GTF2I|YBX1|DDX5|DDX17|RPS14|LSM2|SNRPD1|SF3B1|SNRPD3|PABPC1	RNA metabolic process	41	ENR	RNA METABOLIC PROCESS%GOBP%GO:0016070	1.3563	8	RNA METABOLIC PROCESS%GOBP%GO:0016070	false	RNA METABOLIC PROCESS%GOBP%GO:0016070
991	0.5905	0.3298	REGULATION OF GENE EXPRESSION%GOBP%GO:0010468	1	RPL3|EIF2S1|CALR|MYDGF|PRDX5|IGF2BP1|HNRNPM|DEK|DDX21|TRAP1|HNRNPH1|HSPD1|PSMD2|AHNAK2|PSME1|PSME2|UBA52|PSMA1|PSMC3|PSMC4|PSMD10|RPL7A|RPS9|RPS8|ABHD14B|RPL4|RPL30|RPL22|RPL28|PARK7|RPL13|RPL15|RPL18|ACTR3|ACTR2|S100A9|S100A8|HSPB1|ILF2|FUBP1|CNPY2|ANP32A|PRDX3|LGALS7|PIP|PABPC1|NCL|RPS11|RPL5|RPLP2|MYH9|RPLP0|XRCC5|JUP|RUVBL2|PRKDC|ILF3|FLNA|NUP214|NUP88|DHX9|KHSRP|RPS3|TRIM28|ACTB|RUVBL1|XPO1|…	regulation of gene expression	77	ENR	REGULATION OF GENE EXPRESSION%GOBP%GO:0010468	1.3522	9	REGULATION OF GENE EXPRESSION%GOBP%GO:0010468	false	REGULATION OF GENE EXPRESSION%GOBP%GO:0010468
0.9887	0.6691	0.4865	CYTOPLASMIC RIBOSOMAL PROTEINS%WIKIPATHWAYS_20200710%WP477%HOMO SAPIENS	1	RPL13|RPL3|RPL15|RPS3|RPL18|RPS11|RPL5|RPLP2|RPLP0|UBA52|RPL7A|RPS9|RPS14|RPS8|RPL4|RPL30|RPL22|RPL28	Cytoplasmic Ribosomal Proteins	18	ENR	CYTOPLASMIC RIBOSOMAL PROTEINS%WIKIPATHWAYS_20200710%WP477%HOMO SAPIENS	1.4066	0.0113	CYTOPLASMIC RIBOSOMAL PROTEINS%WIKIPATHWAYS_20200710%WP477%HOMO SAPIENS	false	CYTOPLASMIC RIBOSOMAL PROTEINS%WIKIPATHWAYS_20200710%WP477%HOMO SAPIENS
0.9879	0.6771	0.5183	VIRAL GENE EXPRESSION%GOBP%GO:0019080	1	RPL3|RPL13|RPS3|RPL15|RPL18|RPS11|RPL5|RPLP2|RPLP0|UBA52|RPL7A|RPS9|RPS14|RPS8|RPL4|RPL30|NUP214|RPL22|NUP88|RPL28|DHX9	viral gene expression	21	ENR	VIRAL GENE EXPRESSION%GOBP%GO:0019080	1.4306	0.0121	VIRAL GENE EXPRESSION%GOBP%GO:0019080	false	VIRAL GENE EXPRESSION%GOBP%GO:0019080
0.9878	0.6691	453	SELENOCYSTEINE SYNTHESIS%REACTOME%R-HSA-2408557.2	1	RPL3|RPL13|RPS3|RPL15|RPL18|RPS11|RPL5|RPLP2|RPLP0|UBA52|RPL7A|RPS9|RPS14|RPS8|RPL4|RPL30|RPL22|RPL28	Selenocysteine synthesis	18	ENR	SELENOCYSTEINE SYNTHESIS%REACTOME%R-HSA-2408557.2	1.4042	0.0122	SELENOCYSTEINE SYNTHESIS%REACTOME%R-HSA-2408557.2	false	SELENOCYSTEINE SYNTHESIS%REACTOME%R-HSA-2408557.2
987	0.6386	0.3539	MRNA METABOLIC PROCESS%GOBP%GO:0016071	1	RPL3|SF3B3|DHX15|RPS11|HNRNPM|RPL5|RPLP2|RPLP0|HNRNPH1|UBA52|RPL7A|RPS9|RPS8|RPL4|RPL30|RPL22|DHX9|RPL28|RPL13|RPS3|RPL15|RPL18|YBX1|DDX5|DDX17|RPS14|LSM2|SNRPD1|SF3B1|SNRPD3|PABPC1	mRNA metabolic process	31	ENR	MRNA METABOLIC PROCESS%GOBP%GO:0016071	1.4007	13	MRNA METABOLIC PROCESS%GOBP%GO:0016071	false	MRNA METABOLIC PROCESS%GOBP%GO:0016071
0.9869	0.67	0.5212	GTP HYDROLYSIS AND JOINING OF THE 60S RIBOSOMAL SUBUNIT%REACTOME%R-HSA-72706.2	1	RPL3|RPL13|RPS3|RPL15|EIF2S1|RPL18|RPS11|RPL5|RPLP2|RPLP0|UBA52|RPL7A|RPS9|RPS14|RPS8|EIF2S3|EIF3K|EIF3I|RPL4|RPL30|RPL22|RPL28	GTP hydrolysis and joining of the 60S ribosomal subunit	22	ENR	GTP HYDROLYSIS AND JOINING OF THE 60S RIBOSOMAL SUBUNIT%REACTOME%R-HSA-72706.2	1.4366	0.0131	GTP HYDROLYSIS AND JOINING OF THE 60S RIBOSOMAL SUBUNIT%REACTOME%R-HSA-72706.2	false	GTP HYDROLYSIS AND JOINING OF THE 60S RIBOSOMAL SUBUNIT%REACTOME%R-HSA-72706.2
0.9869	0.6462	0.4627	ESTABLISHMENT OF PROTEIN LOCALIZATION TO ORGANELLE%GOBP%GO:0072594	1	RPL3|RPS11|RPL5|RPLP2|RPLP0|HSPD1|UBA52|RUVBL2|RPL7A|RPS9|RPS8|HK1|RPL4|RPL30|NUP214|RPL22|NUP88|RPL28|RPL13|RPS3|RPL15|RAB7A|RPL18|SRP72|SRP14|IPO7|SCP2|RPS14|CLU	establishment of protein localization to organelle	29	ENR	ESTABLISHMENT OF PROTEIN LOCALIZATION TO ORGANELLE%GOBP%GO:0072594	1.4065	0.0131	ESTABLISHMENT OF PROTEIN LOCALIZATION TO ORGANELLE%GOBP%GO:0072594	false	ESTABLISHMENT OF PROTEIN LOCALIZATION TO ORGANELLE%GOBP%GO:0072594
0.9868	0.6537	0.3075	REGULATION OF PROTEOLYSIS%GOBP%GO:0030162	1	PARK7|RPS3|RPL5|S100A9|S100A8|MYH9|XPO1|HSPD1|CTSD|PSME1|BCAP31|PSME2|CSNK2A1|SERPINB3|PSMD10|CSTA|ANP32B|SERPINB12|CLU	regulation of proteolysis	19	ENR	REGULATION OF PROTEOLYSIS%GOBP%GO:0030162	1387	0.0132	REGULATION OF PROTEOLYSIS%GOBP%GO:0030162	false	REGULATION OF PROTEOLYSIS%GOBP%GO:0030162
0.9864	0.7448	0.5586	NERVOUS SYSTEM DEVELOPMENT%GOBP%GO:0007399	979	STMN1|KIF5B|CALR|IGF2BP1|APOD|NAP1L1|S100A9|ACTB|ATXN10|ACTBL2|CLU|POTEE	nervous system development	12	ENR	NERVOUS SYSTEM DEVELOPMENT%GOBP%GO:0007399	1.4819	0.0136	NERVOUS SYSTEM DEVELOPMENT%GOBP%GO:0007399	false	NERVOUS SYSTEM DEVELOPMENT%GOBP%GO:0007399
0.9848	0.6618	0.3254	SRP-DEPENDENT COTRANSLATIONAL PROTEIN TARGETING TO MEMBRANE%GOBP%GO:0006614	1	RPL3|RPL13|RPS3|RPL15|RPL18|SRP72|SRP14|RPS11|RPL5|RPLP2|RPLP0|UBA52|RPL7A|RPS9|RPS14|RPS8|RPL4|RPL30|RPL22|RPL28	SRP-dependent cotranslational protein targeting to membrane	20	ENR	SRP-DEPENDENT COTRANSLATIONAL PROTEIN TARGETING TO MEMBRANE%GOBP%GO:0006614	1.3969	0.0152	SRP-DEPENDENT COTRANSLATIONAL PROTEIN TARGETING TO MEMBRANE%GOBP%GO:0006614	false	SRP-DEPENDENT COTRANSLATIONAL PROTEIN TARGETING TO MEMBRANE%GOBP%GO:0006614
984	0.5433	0.4176	METABOLIC PROCESS%GOBP%GO:0008152	1	HSP90B1|EIF2S1|CALR|UGGT1|P4HB|PDIA6|CTH|HSPD1|PSMD2|PSME1|PSME2|UBA52|PSMA1|PSMC3|PSMC4|PSMD10|PNP|SUCLG2|FASN|APRT|DCTPP1|MTAP|HK1|ABHD14B|GANAB|PGAM1|PRKCSH|PARK7|SKP1|RAB7A|CLTC|EEF1E1|RAB1A|CTSD|CSNK2B|CSNK2A1|PDXK|GSTO1|SCP2|ADH5|PYGL|TXN|IDH3A|PRDX3|COPS8|CALU|CAND1|PABPC1|SND1|RPS11|NAP1L1|RPL5|RPLP2|MYH9|RPLP0|XRCC5|RUVBL2|EEF1D|PRKDC|ILF3|DSP|HBB|FLNA|NUP214|NUP88|DHX9|KHSRP|RPS3|OAT|AR…	metabolic process	124	ENR	METABOLIC PROCESS%GOBP%GO:0008152	1.2535	16	METABOLIC PROCESS%GOBP%GO:0008152	false	METABOLIC PROCESS%GOBP%GO:0008152
984	0.5917	0.3222	ORGANIC SUBSTANCE TRANSPORT%GOBP%GO:0071702	1	RPL3|HSP90B1|CALR|RPS11|RPL5|RPLP2|PDIA4|MYH9|RPLP0|HSPD1|UBA52|RPL7A|RPS9|RAB5C|RPS8|HBB|RPL4|NUP214|RPL30|NUP88|RPL22|RPL28|PARK7|RPL13|RPS3|RPL15|RAB7A|RPL18|CLTC|SRP72|SRP14|IPO7|USO1|RAB1A|XPO1|EIF6|HSPB1|KIF5B|YBX1|SCP2|RPS14|CA2|FABP5|SAR1A|LCN1|CLU	organic substance transport	46	ENR	ORGANIC SUBSTANCE TRANSPORT%GOBP%GO:0071702	1.3405	16	ORGANIC SUBSTANCE TRANSPORT%GOBP%GO:0071702	false	ORGANIC SUBSTANCE TRANSPORT%GOBP%GO:0071702
984	0.5815	0.3332	NEGATIVE REGULATION OF METABOLIC PROCESS%GOBP%GO:0009892	1	RPL3|EIF2S1|CALR|PRDX5|IGF2BP1|APOD|TRAP1|UBA52|RPL7A|PSMD10|RPS9|RPS8|RPL4|RPL30|RPL22|RPL28|PARK7|RPL13|RPL15|RPL18|CLTC|HSPB1|CNPY2|CSNK2A1|SERPINB3|CSTA|SERPINB12|PRDX3|LGALS7|PABPC1|SF3B3|NCL|RPS11|RPL5|RPLP2|RPLP0|XRCC5|PRKDC|ILF3|FLNA|DHX9|KHSRP|RPS3|IPO7|TRIM28|CORO1C|EIF6|YBX1|DDX5|RPS14|LSM2|CLU	negative regulation of metabolic process	52	ENR	NEGATIVE REGULATION OF METABOLIC PROCESS%GOBP%GO:0009892	1.3156	16	NEGATIVE REGULATION OF METABOLIC PROCESS%GOBP%GO:0009892	false	NEGATIVE REGULATION OF METABOLIC PROCESS%GOBP%GO:0009892
0.9839	0.6125	0.3361	INTERSPECIES INTERACTION BETWEEN ORGANISMS%GOBP%GO:0044419	1	DCD|RPL3|RPS11|DEK|RPL5|RPLP2|RPLP0|HSPD1|XRCC5|UBA52|PSMC3|RPL7A|RPS9|RPS8|LYZ|RPL4|NUP214|RPL30|NUP88|RPL22|DHX9|RPL28|RPL13|RPS3|RPL15|RAB7A|RPL18|S100A9|RAB1A|XPO1|RPS14	interspecies interaction between organisms	31	ENR	INTERSPECIES INTERACTION BETWEEN ORGANISMS%GOBP%GO:0044419	1.3522	0.0161	INTERSPECIES INTERACTION BETWEEN ORGANISMS%GOBP%GO:0044419	false	INTERSPECIES INTERACTION BETWEEN ORGANISMS%GOBP%GO:0044419
0.9839	0.6618	0.4841	COTRANSLATIONAL PROTEIN TARGETING TO MEMBRANE%GOBP%GO:0006613	1	RPL3|RPL13|RPS3|RPL15|RPL18|SRP72|SRP14|RPS11|RPL5|RPLP2|RPLP0|UBA52|RPL7A|RPS9|RPS14|RPS8|RPL4|RPL30|RPL22|RPL28	cotranslational protein targeting to membrane	20	ENR	COTRANSLATIONAL PROTEIN TARGETING TO MEMBRANE%GOBP%GO:0006613	1.4199	0.0161	COTRANSLATIONAL PROTEIN TARGETING TO MEMBRANE%GOBP%GO:0006613	false	COTRANSLATIONAL PROTEIN TARGETING TO MEMBRANE%GOBP%GO:0006613
983	593	0.3409	NEGATIVE REGULATION OF MACROMOLECULE METABOLIC PROCESS%GOBP%GO:0010605	1	RPL3|EIF2S1|CALR|PRDX5|IGF2BP1|APOD|UBA52|RPL7A|PSMD10|RPS9|RPS8|RPL4|RPL30|RPL22|RPL28|PARK7|RPL13|RPL15|RPL18|CLTC|HSPB1|CNPY2|CSNK2A1|SERPINB3|CSTA|SERPINB12|LGALS7|PABPC1|SF3B3|NCL|RPS11|RPL5|RPLP2|RPLP0|XRCC5|PRKDC|ILF3|FLNA|DHX9|KHSRP|RPS3|IPO7|TRIM28|CORO1C|EIF6|YBX1|DDX5|RPS14|LSM2|CLU	negative regulation of macromolecule metabolic process	50	ENR	NEGATIVE REGULATION OF MACROMOLECULE METABOLIC PROCESS%GOBP%GO:0010605	1.3564	17	NEGATIVE REGULATION OF MACROMOLECULE METABOLIC PROCESS%GOBP%GO:0010605	false	NEGATIVE REGULATION OF MACROMOLECULE METABOLIC PROCESS%GOBP%GO:0010605
0.9827	0.6719	0.4903	INFLUENZA VIRAL RNA TRANSCRIPTION AND REPLICATION%REACTOME%R-HSA-168273.3	1	RPL3|RPL13|RPS3|RPL15|RPL18|RPS11|RPL5|RPLP2|RPLP0|UBA52|RPL7A|RPS9|RPS14|RPS8|RPL4|RPL30|NUP214|NUP88|RPL22|RPL28	Influenza Viral RNA Transcription and Replication	20	ENR	INFLUENZA VIRAL RNA TRANSCRIPTION AND REPLICATION%REACTOME%R-HSA-168273.3	1429	0.0173	INFLUENZA VIRAL RNA TRANSCRIPTION AND REPLICATION%REACTOME%R-HSA-168273.3	false	INFLUENZA VIRAL RNA TRANSCRIPTION AND REPLICATION%REACTOME%R-HSA-168273.3
0.9827	0.6618	0.3151	ESTABLISHMENT OF PROTEIN LOCALIZATION TO MEMBRANE%GOBP%GO:0090150	1	RPL3|RPL13|RPS3|RPL15|RPL18|SRP72|SRP14|RPS11|RPL5|RPLP2|RPLP0|UBA52|RPL7A|RPS9|RPS14|RPS8|RPL4|RPL30|RPL22|RPL28	establishment of protein localization to membrane	20	ENR	ESTABLISHMENT OF PROTEIN LOCALIZATION TO MEMBRANE%GOBP%GO:0090150	1.3872	0.0173	ESTABLISHMENT OF PROTEIN LOCALIZATION TO MEMBRANE%GOBP%GO:0090150	false	ESTABLISHMENT OF PROTEIN LOCALIZATION TO MEMBRANE%GOBP%GO:0090150
0.9824	0.7395	0.5879	NABA_MATRISOME_ ASSOCIATED%MSIGDB_ C2%NABA_ MATRISOME_ ASSOCIATED	998	SERPINB3|CSTA|S100A9|S100A8|PRSS3|SERPINB12|S100A7|LGALS7|CTSD|TGM3|ANXA6	NABA_MATRISOME_ASSOCIATED	11	ENR	NABA_MATRISOME_ASSOCIATED%MSIGDB_C2%NABA_MATRISOME_ASSOCIATED	1.4487	0.0176	NABA_MATRISOME_ASSOCIATED%MSIGDB_C2%NABA_MATRISOME_ASSOCIATED	false	NABA_MATRISOME_ASSOCIATED%MSIGDB_C2%NABA_MATRISOME_ASSOCIATED
0.9818	0.6618	0.3424	ESTABLISHMENT OF PROTEIN LOCALIZATION TO ENDOPLASMIC RETICULUM%GOBP%GO:0072599	1	RPL3|RPL13|RPS3|RPL15|RPL18|SRP72|SRP14|RPS11|RPL5|RPLP2|RPLP0|UBA52|RPL7A|RPS9|RPS14|RPS8|RPL4|RPL30|RPL22|RPL28	establishment of protein localization to endoplasmic reticulum	20	ENR	ESTABLISHMENT OF PROTEIN LOCALIZATION TO ENDOPLASMIC RETICULUM%GOBP%GO:0072599	1.4006	0.0182	ESTABLISHMENT OF PROTEIN LOCALIZATION TO ENDOPLASMIC RETICULUM%GOBP%GO:0072599	false	ESTABLISHMENT OF PROTEIN LOCALIZATION TO ENDOPLASMIC RETICULUM%GOBP%GO:0072599
0.9809	0.6618	0.4345	PROTEIN TARGETING TO MEMBRANE%GOBP%GO:0006612	1	RPL3|RPL13|RPS3|RPL15|RPL18|SRP72|SRP14|RPS11|RPL5|RPLP2|RPLP0|UBA52|RPL7A|RPS9|RPS14|RPS8|RPL4|RPL30|RPL22|RPL28	protein targeting to membrane	20	ENR	PROTEIN TARGETING TO MEMBRANE%GOBP%GO:0006612	1.4038	0.0191	PROTEIN TARGETING TO MEMBRANE%GOBP%GO:0006612	false	PROTEIN TARGETING TO MEMBRANE%GOBP%GO:0006612
0.9807	0.6618	0.3215	PROTEIN TARGETING TO ER%GOBP%GO:0045047	1	RPL3|RPL13|RPS3|RPL15|RPL18|SRP72|SRP14|RPS11|RPL5|RPLP2|RPLP0|UBA52|RPL7A|RPS9|RPS14|RPS8|RPL4|RPL30|RPL22|RPL28	protein targeting to ER	20	ENR	PROTEIN TARGETING TO ER%GOBP%GO:0045047	1.3928	0.0193	PROTEIN TARGETING TO ER%GOBP%GO:0045047	false	PROTEIN TARGETING TO ER%GOBP%GO:0045047
0.9798	0.6551	0.3147	MAJOR PATHWAY OF RRNA PROCESSING IN THE NUCLEOLUS AND CYTOSOL%REACTOME DATABASE ID RELEASE 73%6791226	1	RPL3|RPL13|NCL|RPS3|RPL15|RPL18|RPS11|RPL5|DDX21|RPLP2|RPLP0|UBA52|RPL7A|RPS9|RPS14|RPS8|RPL4|RPL30|RPL22|RPL28	Major pathway of rRNA processing in the nucleolus and cytosol	20	ENR	MAJOR PATHWAY OF RRNA PROCESSING IN THE NUCLEOLUS AND CYTOSOL%REACTOME DATABASE ID RELEASE 73%6791226	1.3745	0.0202	MAJOR PATHWAY OF RRNA PROCESSING IN THE NUCLEOLUS AND CYTOSOL%REACTOME DATABASE ID RELEASE 73%6791226	false	MAJOR PATHWAY OF RRNA PROCESSING IN THE NUCLEOLUS AND CYTOSOL%REACTOME DATABASE ID RELEASE 73%6791226
0.9798	0.6581	0.3164	RESPONSE OF EIF2AK4 (GCN2) TO AMINO ACID DEFICIENCY%REACTOME DATABASE ID RELEASE 73%9633012	1	RPL3|RPL13|RPS3|RPL15|EIF2S1|RPL18|RPS11|RPL5|RPLP2|RPLP0|UBA52|RPL7A|RPS9|RPS14|RPS8|EIF2S3|RPL4|RPL30|RPL22|RPL28	Response of EIF2AK4 (GCN2) to amino acid deficiency	20	ENR	RESPONSE OF EIF2AK4 (GCN2) TO AMINO ACID DEFICIENCY%REACTOME DATABASE ID RELEASE 73%9633012	1.3966	0.0202	RESPONSE OF EIF2AK4 (GCN2) TO AMINO ACID DEFICIENCY%REACTOME DATABASE ID RELEASE 73%9633012	false	RESPONSE OF EIF2AK4 (GCN2) TO AMINO ACID DEFICIENCY%REACTOME DATABASE ID RELEASE 73%9633012
0.9797	0.6551	0.3069	RRNA PROCESSING%REACTOME DATABASE ID RELEASE 73%72312	1	RPL3|RPL13|NCL|RPS3|RPL15|RPL18|RPS11|RPL5|DDX21|RPLP2|RPLP0|UBA52|RPL7A|RPS9|RPS14|RPS8|RPL4|RPL30|RPL22|RPL28	rRNA processing	20	ENR	RRNA PROCESSING%REACTOME DATABASE ID RELEASE 73%72312	1383	0.0203	RRNA PROCESSING%REACTOME DATABASE ID RELEASE 73%72312	false	RRNA PROCESSING%REACTOME DATABASE ID RELEASE 73%72312
0.9797	0.6691	0.3273	EUKARYOTIC TRANSLATION TERMINATION%REACTOME DATABASE ID RELEASE 73%72764	1	RPL3|RPL13|RPS3|RPL15|RPL18|RPS11|RPL5|RPLP2|RPLP0|UBA52|RPL7A|RPS9|RPS14|RPS8|RPL4|RPL30|RPL22|RPL28	Eukaryotic Translation Termination	18	ENR	EUKARYOTIC TRANSLATION TERMINATION%REACTOME DATABASE ID RELEASE 73%72764	1.3989	0.0203	EUKARYOTIC TRANSLATION TERMINATION%REACTOME DATABASE ID RELEASE 73%72764	false	EUKARYOTIC TRANSLATION TERMINATION%REACTOME DATABASE ID RELEASE 73%72764
0.9787	0.6602	0.3934	REGULATION OF DEFENSE RESPONSE%GOBP%GO:0031347	1	PARK7|SKP1|HSP90B1|ARG1|APOD|S100A9|S100A8|HSPD1|PSMD2|XRCC5|PSME1|PSME2|UBA52|PSMA1|PSMC3|PRKDC|PSMC4|PSMD10|DHX9|CLU	regulation of defense response	20	ENR	REGULATION OF DEFENSE RESPONSE%GOBP%GO:0031347	1.4015	0.0213	REGULATION OF DEFENSE RESPONSE%GOBP%GO:0031347	false	REGULATION OF DEFENSE RESPONSE%GOBP%GO:0031347
0.9787	0.6691	0.5007	PEPTIDE CHAIN ELONGATION%REACTOME%R-HSA-156902.2	1	RPL3|RPL13|RPS3|RPL15|RPL18|RPS11|RPL5|RPLP2|RPLP0|UBA52|RPL7A|RPS9|RPS14|RPS8|RPL4|RPL30|RPL22|RPL28	Peptide chain elongation	18	ENR	PEPTIDE CHAIN ELONGATION%REACTOME%R-HSA-156902.2	1.4086	0.0213	PEPTIDE CHAIN ELONGATION%REACTOME%R-HSA-156902.2	false	PEPTIDE CHAIN ELONGATION%REACTOME%R-HSA-156902.2
-0.9783	-0.7399	0.1014	CELLULAR RESPONSE TO TOPOLOGICALLY INCORRECT PROTEIN%GOBP%GO:0035967	47	HSP90B1|EIF2S1|CALR|MYDGF|UGGT1|TLN1|HYOU1|PDIA6|CTH|HSPD1	cellular response to topologically incorrect protein	10	ENR	CELLULAR RESPONSE TO TOPOLOGICALLY INCORRECT PROTEIN%GOBP%GO:0035967	-2.0575	0.0217	CELLULAR RESPONSE TO TOPOLOGICALLY INCORRECT PROTEIN%GOBP%GO:0035967	false	CELLULAR RESPONSE TO TOPOLOGICALLY INCORRECT PROTEIN%GOBP%GO:0035967
978	0.5396	0.4173	REGULATION OF METABOLIC PROCESS%GOBP%GO:0019222	1	HSP90B1|EIF2S1|CALR|MYDGF|HSPD1|PSMD2|PSME1|PSME2|UBA52|PSMA1|PSMC3|PSMC4|PSMD10|FASN|ABHD14B|PGAM1|PARK7|SKP1|RAB7A|CLTC|ACTR3|ACTR2|CCT6A|RAB1A|DYNC1H1|CTSD|BCAP31|HSPB1|CSNK2B|CSNK2A1|TXN|PRDX3|COPS8|PABPC1|NCL|CCT7|RPS11|RPL5|RPLP2|MYH9|RPLP0|TCP1|XRCC5|JUP|RUVBL2|PRKDC|ILF3|HBB|FLNA|NUP214|NUP88|DHX9|KHSRP|RPS3|IPO7|TRIM28|CORO1C|ACTB|RUVBL1|XPO1|EIF6|GTF2I|ACTA1|YBX1|DDX5|DDX17|RPS14|EIF2S3…	regulation of metabolic process	110	ENR	REGULATION OF METABOLIC PROCESS%GOBP%GO:0019222	1.2474	22	REGULATION OF METABOLIC PROCESS%GOBP%GO:0019222	false	REGULATION OF METABOLIC PROCESS%GOBP%GO:0019222
978	0.5438	0.4248	MACROMOLECULE METABOLIC PROCESS%GOBP%GO:0043170	1	HSP90B1|EIF2S1|CALR|UGGT1|P4HB|PDIA6|CTH|HSPD1|PSMD2|PSME1|PSME2|UBA52|PSMA1|PSMC3|PSMC4|PSMD10|DCTPP1|GANAB|PRKCSH|PARK7|SKP1|RAB7A|CLTC|EEF1E1|RAB1A|CTSD|CSNK2B|CSNK2A1|PYGL|PRDX3|COPS8|CALU|CAND1|PABPC1|SND1|RPS11|NAP1L1|RPL5|RPLP2|MYH9|RPLP0|XRCC5|RUVBL2|EEF1D|PRKDC|ILF3|DSP|FLNA|NUP214|NUP88|DHX9|KHSRP|RPS3|AIMP1|SYCP1|TRIM28|ACTB|RUVBL1|EIF6|GTF2I|YBX1|DDX5|DDX17|RPS14|EIF2S3|LSM2|SNRPD1|SF…	macromolecule metabolic process	100	ENR	MACROMOLECULE METABOLIC PROCESS%GOBP%GO:0043170	1262	22	MACROMOLECULE METABOLIC PROCESS%GOBP%GO:0043170	false	MACROMOLECULE METABOLIC PROCESS%GOBP%GO:0043170
0.9778	661	0.3666	SRP-DEPENDENT COTRANSLATIONAL PROTEIN TARGETING TO MEMBRANE%REACTOME DATABASE ID RELEASE 73%1799339	1	RPL3|RPL13|RPS3|RPL15|SSR4|RPL18|SRP72|SRP14|RPS11|RPL5|RPLP2|RPLP0|UBA52|RPL7A|RPS9|RPS14|RPS8|RPL4|RPL30|RPL22|RPL28	SRP-dependent cotranslational protein targeting to membrane	21	ENR	SRP-DEPENDENT COTRANSLATIONAL PROTEIN TARGETING TO MEMBRANE%REACTOME DATABASE ID RELEASE 73%1799339	1.4009	0.0222	SRP-DEPENDENT COTRANSLATIONAL PROTEIN TARGETING TO MEMBRANE%REACTOME DATABASE ID RELEASE 73%1799339	false	SRP-DEPENDENT COTRANSLATIONAL PROTEIN TARGETING TO MEMBRANE%REACTOME DATABASE ID RELEASE 73%1799339
0.9768	625	0.3385	L13A-MEDIATED TRANSLATIONAL SILENCING OF CERULOPLASMIN EXPRESSION%REACTOME%R-HSA-156827.3	1	RPL3|RPL13|RPS3|RPL15|EIF2S1|RPL18|RPS11|RPL5|RPLP2|RPLP0|UBA52|RPL7A|RPS9|RPS14|RPS8|EIF2S3|EIF3K|EIF3I|RPL4|RPL30|RPL22|PABPC1|RPL28	L13a-mediated translational silencing of Ceruloplasmin expression	23	ENR	L13A-MEDIATED TRANSLATIONAL SILENCING OF CERULOPLASMIN EXPRESSION%REACTOME%R-HSA-156827.3	1.3644	0.0232	L13A-MEDIATED TRANSLATIONAL SILENCING OF CERULOPLASMIN EXPRESSION%REACTOME%R-HSA-156827.3	false	L13A-MEDIATED TRANSLATIONAL SILENCING OF CERULOPLASMIN EXPRESSION%REACTOME%R-HSA-156827.3
0.9767	0.6675	0.3352	EUKARYOTIC TRANSLATION ELONGATION%REACTOME%R-HSA-156842.2	1	RPL3|RPL13|RPS3|RPL15|RPL18|RPS11|RPL5|RPLP2|RPLP0|UBA52|EEF1D|RPL7A|RPS9|RPS14|RPS8|RPL4|RPL30|RPL22|RPL28	Eukaryotic Translation Elongation	19	ENR	EUKARYOTIC TRANSLATION ELONGATION%REACTOME%R-HSA-156842.2	1.3997	0.0233	EUKARYOTIC TRANSLATION ELONGATION%REACTOME%R-HSA-156842.2	false	EUKARYOTIC TRANSLATION ELONGATION%REACTOME%R-HSA-156842.2
0.9759	625	0.3381	TRANSLATIONAL INITIATION%GOBP%GO:0006413	1	RPL3|RPL13|RPS3|RPL15|EIF2S1|RPL18|RPS11|RPL5|RPLP2|RPLP0|UBA52|RPL7A|RPS9|RPS14|RPS8|EIF2S3|EIF3K|EIF3I|RPL4|RPL30|RPL22|RPL28|PABPC1	translational initiation	23	ENR	TRANSLATIONAL INITIATION%GOBP%GO:0006413	1.3534	0.0241	TRANSLATIONAL INITIATION%GOBP%GO:0006413	false	TRANSLATIONAL INITIATION%GOBP%GO:0006413
0.9745	0.6691	0.4178	VIRAL MRNA TRANSLATION%REACTOME%R-HSA-192823.3	1	RPL3|RPL13|RPS3|RPL15|RPL18|RPS11|RPL5|RPLP2|RPLP0|UBA52|RPL7A|RPS9|RPS14|RPS8|RPL4|RPL30|RPL22|RPL28	Viral mRNA Translation	18	ENR	VIRAL MRNA TRANSLATION%REACTOME%R-HSA-192823.3	1.4034	0.0255	VIRAL MRNA TRANSLATION%REACTOME%R-HSA-192823.3	false	VIRAL MRNA TRANSLATION%REACTOME%R-HSA-192823.3
0.9724	0.6551	0.3144	RRNA PROCESSING IN THE NUCLEUS AND CYTOSOL%REACTOME DATABASE ID RELEASE 73%8868773	1	RPL3|RPL13|NCL|RPS3|RPL15|RPL18|RPS11|RPL5|DDX21|RPLP2|RPLP0|UBA52|RPL7A|RPS9|RPS14|RPS8|RPL4|RPL30|RPL22|RPL28	rRNA processing in the nucleus and cytosol	20	ENR	RRNA PROCESSING IN THE NUCLEUS AND CYTOSOL%REACTOME DATABASE ID RELEASE 73%8868773	1.3922	0.0276	RRNA PROCESSING IN THE NUCLEUS AND CYTOSOL%REACTOME DATABASE ID RELEASE 73%8868773	false	RRNA PROCESSING IN THE NUCLEUS AND CYTOSOL%REACTOME DATABASE ID RELEASE 73%8868773
972	0.5812	0.3381	ANATOMICAL STRUCTURE DEVELOPMENT%GOBP%GO:0048856	1	NCL|CALR|DSC1|CASP14|IGF2BP1|KRT6B|APOD|NAP1L1|MYH9|HSPD1|JUP|ANXA6|PRKDC|MYL6|DSP|DSG1|FLNA|PRKCSH|RPL13|TRIM28|S100A9|CORO1C|RAB1A|ACTB|S100A7|ATXN10|TGM3|CALML5|ACTA1|ACTBL2|STMN1|KIF5B|CSNK2B|ACTN1|YBX1|DDX5|DDX17|RPS14|CSTA|FABP5|PRDX3|CDSN|CLU|POTEE	anatomical structure development	44	ENR	ANATOMICAL STRUCTURE DEVELOPMENT%GOBP%GO:0048856	1.3096	28	ANATOMICAL STRUCTURE DEVELOPMENT%GOBP%GO:0048856	false	ANATOMICAL STRUCTURE DEVELOPMENT%GOBP%GO:0048856
972	0.5367	0.4337	PRIMARY METABOLIC PROCESS%GOBP%GO:0044238	1	HSP90B1|EIF2S1|CALR|UGGT1|P4HB|PDIA6|CTH|HSPD1|PSMD2|PSME1|PSME2|UBA52|PSMA1|PSMC3|PSMC4|PSMD10|PNP|SUCLG2|FASN|APRT|DCTPP1|MTAP|HK1|ABHD14B|GANAB|PGAM1|PRKCSH|PARK7|SKP1|RAB7A|CLTC|EEF1E1|RAB1A|CTSD|CSNK2B|CSNK2A1|GSTO1|SCP2|ADH5|PYGL|IDH3A|PRDX3|COPS8|CALU|CAND1|PABPC1|SND1|RPS11|NAP1L1|RPL5|RPLP2|MYH9|RPLP0|XRCC5|RUVBL2|EEF1D|PRKDC|ILF3|DSP|FLNA|NUP214|NUP88|DHX9|KHSRP|RPS3|OAT|ARG1|AIMP1|SYCP…	primary metabolic process	117	ENR	PRIMARY METABOLIC PROCESS%GOBP%GO:0044238	1239	28	PRIMARY METABOLIC PROCESS%GOBP%GO:0044238	false	PRIMARY METABOLIC PROCESS%GOBP%GO:0044238
972	0.5714	0.3701	CELL ACTIVATION%GOBP%GO:0001775	1	CCT2|DSC1|TLN1|MYH9|HSPD1|PSMD2|XRCC5|JUP|CCT8|PSMC3|DSP|PNP|DSG1|RAB5C|LYZ|HBB|APRT|TUBB|TUBB4B|FLNA|PGAM1|RAB7A|ARG1|SRP14|ACTR2|COTL1|S100A9|ACTB|S100A8|DYNC1H1|S100A7|VAT1|CTSD|CALML5|HSPB1|ILF2|CSNK2B|ACTN1|SERPINB3|PDXK|PYGL|FABP5|PRSS3|SERPINB12|CAND1|CLU	cell activation	46	ENR	CELL ACTIVATION%GOBP%GO:0001775	1.2842	28	CELL ACTIVATION%GOBP%GO:0001775	false	CELL ACTIVATION%GOBP%GO:0001775
0.9719	0.5813	339	MYELOID LEUKOCYTE ACTIVATION%GOBP%GO:0002274	1	CCT2|DSC1|PSMD2|XRCC5|JUP|CCT8|PSMC3|DSP|PNP|DSG1|RAB5C|LYZ|HBB|APRT|TUBB|TUBB4B|PGAM1|RAB7A|ARG1|ACTR2|SRP14|COTL1|S100A9|S100A8|DYNC1H1|S100A7|VAT1|CTSD|CALML5|ILF2|CSNK2B|SERPINB3|PDXK|PYGL|FABP5|PRSS3|SERPINB12|CAND1|CLU	myeloid leukocyte activation	39	ENR	MYELOID LEUKOCYTE ACTIVATION%GOBP%GO:0002274	1.3038	0.0281	MYELOID LEUKOCYTE ACTIVATION%GOBP%GO:0002274	false	MYELOID LEUKOCYTE ACTIVATION%GOBP%GO:0002274
0.9717	0.7111	0.5172	POSITIVE REGULATION OF CELL DEATH%GOBP%GO:0010942	1	UBA52|RPS3|EIF2S1|HBB|EEF1E1|S100A9|ANP32B|S100A8|HSPD1|CTSD|BCAP31|CLU	positive regulation of cell death	12	ENR	POSITIVE REGULATION OF CELL DEATH%GOBP%GO:0010942	1.4103	0.0283	POSITIVE REGULATION OF CELL DEATH%GOBP%GO:0010942	false	POSITIVE REGULATION OF CELL DEATH%GOBP%GO:0010942
971	0.5307	0.4334	REGULATION OF MACROMOLECULE METABOLIC PROCESS%GOBP%GO:0060255	1	HSP90B1|EIF2S1|CALR|MYDGF|HSPD1|PSMD2|PSME1|PSME2|UBA52|PSMA1|PSMC3|PSMC4|PSMD10|ABHD14B|PGAM1|PARK7|SKP1|RAB7A|CLTC|ACTR3|ACTR2|CCT6A|RAB1A|CTSD|BCAP31|HSPB1|CSNK2B|CSNK2A1|TXN|PRDX3|COPS8|PABPC1|NCL|CCT7|RPS11|RPL5|RPLP2|MYH9|RPLP0|TCP1|XRCC5|JUP|RUVBL2|PRKDC|ILF3|FLNA|NUP214|NUP88|DHX9|KHSRP|RPS3|IPO7|TRIM28|CORO1C|ACTB|RUVBL1|XPO1|EIF6|GTF2I|ACTA1|YBX1|DDX5|DDX17|RPS14|EIF2S3|ANP32B|LSM2|SF3B…	regulation of macromolecule metabolic process	106	ENR	REGULATION OF MACROMOLECULE METABOLIC PROCESS%GOBP%GO:0060255	1.2399	29	REGULATION OF MACROMOLECULE METABOLIC PROCESS%GOBP%GO:0060255	false	REGULATION OF MACROMOLECULE METABOLIC PROCESS%GOBP%GO:0060255
971	0.5805	0.3367	LEUKOCYTE ACTIVATION%GOBP%GO:0045321	1	CCT2|DSC1|HSPD1|PSMD2|XRCC5|JUP|CCT8|PSMC3|DSP|PNP|DSG1|RAB5C|LYZ|HBB|APRT|TUBB|TUBB4B|PGAM1|RAB7A|ARG1|SRP14|ACTR2|COTL1|S100A9|S100A8|DYNC1H1|S100A7|VAT1|CTSD|CALML5|ILF2|CSNK2B|SERPINB3|PDXK|PYGL|FABP5|PRSS3|SERPINB12|CAND1|CLU	leukocyte activation	40	ENR	LEUKOCYTE ACTIVATION%GOBP%GO:0045321	1.3023	29	LEUKOCYTE ACTIVATION%GOBP%GO:0045321	false	LEUKOCYTE ACTIVATION%GOBP%GO:0045321
0.9709	0.6079	0.33	TRANSLATION%GOB P%GO:0006412	1	RPL3|EIF2S1|ABCF1|RPS11|RPL5|RPLP2|RPLP0|UBA52|EEF1D|RPL7A|RPS9|RPS8|TUFM|EIF3K|EIF3I|RPL4|RPL30|RPL22|RPL28|RPL13|RPS3|RPL15|RPL18|AIMP1|EEF1E1|RPS14|EIF2S3|PABPC1	translation	28	ENR	TRANSLATION%GOBP%GO:0006412	1.3328	0.0291	TRANSLATION%GOBP%GO:0006412	false	TRANSLATION%GOBP%GO:0006412
-0.9706	-0.4687	0.44	CELLULAR PROTEIN CATABOLIC PROCESS%GOBP%GO:0044257	449	SKP1|HSP90B1|RAB7A|CLTC|UGGT1|PSMD2|PSME1|PSME2|UBA52|PSMA1|PSMC3|PSMC4|PSMD10	cellular protein catabolic process	13	ENR	CELLULAR PROTEIN CATABOLIC PROCESS%GOBP%GO:0044257	-1.4583	0.0294	CELLULAR PROTEIN CATABOLIC PROCESS%GOBP%GO:0044257	false	CELLULAR PROTEIN CATABOLIC PROCESS%GOBP%GO:0044257
0.9705	0.6889	0.3193	RESPONSE TO DRUG%GOBP%GO:0042493	1	PARK7|HSP90B1|RPS3|SRP72|SRP14|APOD|ACTB|JUP|PNP|CA2|HBB|TXN|PRDX3	response to drug	13	ENR	RESPONSE TO DRUG%GOBP%GO:0042493	1.3884	0.0295	RESPONSE TO DRUG%GOBP%GO:0042493	false	RESPONSE TO DRUG%GOBP%GO:0042493
0.9689	0.5861	0.3457	PROTEIN LOCALIZATION TO ORGANELLE%GOBP%GO:0033365	1	RPL3|CALR|RPS11|RPL5|RPLP2|RPLP0|HSPD1|XRCC5|UBA52|RUVBL2|RPL7A|RPS9|RPS8|HK1|RPL4|NUP214|RPL30|NUP88|RPL22|DHX9|RPL28|PARK7|RPL13|SKP1|RPS3|RPL15|RAB7A|RPL18|SRP72|SRP14|IPO7|BCAP31|YBX1|SCP2|RPS14|CLU	protein localization to organelle	36	ENR	PROTEIN LOCALIZATION TO ORGANELLE%GOBP%GO:0033365	1.2973	0.0311	PROTEIN LOCALIZATION TO ORGANELLE%GOBP%GO:0033365	false	PROTEIN LOCALIZATION TO ORGANELLE%GOBP%GO:0033365
0.9682	0.6915	0.3057	POSITIVE REGULATION OF PROTEOLYSIS%GOBP%GO:0045862	1	RPS3|S100A9|S100A8|MYH9|HSPD1|CTSD|PSME1|BCAP31|PSME2|SERPINB3|PSMD10|ANP32B|CLU	positive regulation of proteolysis	13	ENR	POSITIVE REGULATION OF PROTEOLYSIS%GOBP%GO:0045862	1.3855	0.0318	POSITIVE REGULATION OF PROTEOLYSIS%GOBP%GO:0045862	false	POSITIVE REGULATION OF PROTEOLYSIS%GOBP%GO:0045862
0.9679	0.5854	0.3492	MULTICELLULAR ORGANISM DEVELOPMENT%GOBP%GO:0007275	1	NCL|CALR|DSC1|CASP14|IGF2BP1|KRT6B|APOD|NAP1L1|MYH9|HSPD1|JUP|ANXA6|PRKDC|MYL6|DSP|DSG1|PRKCSH|RPL13|TRIM28|S100A9|CORO1C|ACTB|S100A7|ATXN10|TGM3|ACTA1|ACTBL2|STMN1|KIF5B|CSNK2B|ACTN1|YBX1|DDX5|DDX17|RPS14|CSTA|PRDX3|CDSN|CLU|POTEE	multicellular organism development	40	ENR	MULTICELLULAR ORGANISM DEVELOPMENT%GOBP%GO:0007275	1.3171	0.0321	MULTICELLULAR ORGANISM DEVELOPMENT%GOBP%GO:0007275	false	MULTICELLULAR ORGANISM DEVELOPMENT%GOBP%GO:0007275
0.9678	625	0.3301	EUKARYOTIC TRANSLATION INITIATION%REACTOME%R-HSA-72613.3	1	RPL3|RPL13|RPS3|RPL15|EIF2S1|RPL18|RPS11|RPL5|RPLP2|RPLP0|UBA52|RPL7A|RPS9|RPS14|RPS8|EIF2S3|EIF3K|EIF3I|RPL4|RPL30|RPL22|PABPC1|RPL28	Eukaryotic Translation Initiation	23	ENR	EUKARYOTIC TRANSLATION INITIATION%REACTOME%R-HSA-72613.3	1.3413	0.0322	EUKARYOTIC TRANSLATION INITIATION%REACTOME%R-HSA-72613.3	false	EUKARYOTIC TRANSLATION INITIATION%REACTOME%R-HSA-72613.3
0.9677	625	0.3413	CAP-DEPENDENT TRANSLATION INITIATION%REACTOME%R-HSA-72737.2	1	RPL3|RPL13|RPS3|RPL15|EIF2S1|RPL18|RPS11|RPL5|RPLP2|RPLP0|UBA52|RPL7A|RPS9|RPS14|RPS8|EIF2S3|EIF3K|EIF3I|RPL4|RPL30|RPL22|PABPC1|RPL28	Cap-dependent Translation Initiation	23	ENR	CAP-DEPENDENT TRANSLATION INITIATION%REACTOME%R-HSA-72737.2	1346	0.0323	CAP-DEPENDENT TRANSLATION INITIATION%REACTOME%R-HSA-72737.2	false	CAP-DEPENDENT TRANSLATION INITIATION%REACTOME%R-HSA-72737.2
0.9673	0.7204	0.3801	NEUROGENESIS%GO BP%GO:0022008	1	STMN1|KIF5B|CALR|APOD|NAP1L1|S100A9|ACTB|ATXN10|ACTBL2|CLU	neurogenesis	10	ENR	NEUROGENESIS%GOBP%GO:0022008	1401	0.0327	NEUROGENESIS%GOBP%GO:0022008	false	NEUROGENESIS%GOBP%GO:0022008
967	0.5821	0.3421	INTRACELLULAR PROTEIN TRANSPORT%GOBP%GO:0006886	1	RPL3|HSP90B1|CALR|RPS11|RPL5|RPLP2|RPLP0|HSPD1|UBA52|RPL7A|RPS9|RAB5C|RPS8|RPL4|NUP214|RPL30|NUP88|RPL22|RPL28|RPL13|RPS3|RPL15|RAB7A|RPL18|CLTC|SRP72|SRP14|IPO7|USO1|RAB1A|XPO1|EIF6|HSPB1|KIF5B|SCP2|RPS14|SAR1A|CLU	intracellular protein transport	38	ENR	INTRACELLULAR PROTEIN TRANSPORT%GOBP%GO:0006886	1.3167	33	INTRACELLULAR PROTEIN TRANSPORT%GOBP%GO:0006886	false	INTRACELLULAR PROTEIN TRANSPORT%GOBP%GO:0006886
-0.9667	-0.4892	0.5255	RESPONSE TO HYPOXIA%GOBP%GO:0001666	448	UBA52|PSMA1|HSP90B1|PSMC3|PSMC4|PSMD10|P4HB|HYOU1|PSMD2|PSME1|PSME2	response to hypoxia	11	ENR	RESPONSE TO HYPOXIA%GOBP%GO:0001666	-1.4591	0.0333	RESPONSE TO HYPOXIA%GOBP%GO:0001666	false	RESPONSE TO HYPOXIA%GOBP%GO:0001666
0.9659	0.6188	0.3346	VIRAL PROCESS%GOBP%GO:0016032	1	RPL3|RPS11|DEK|RPL5|RPLP2|RPLP0|XRCC5|UBA52|RPL7A|RPS9|RPS8|RPL4|RPL30|NUP214|RPL22|NUP88|RPL28|DHX9|RPL13|RPS3|RPL15|RAB7A|RPL18|RAB1A|XPO1|RPS14	viral process	26	ENR	VIRAL PROCESS%GOBP%GO:0016032	1.3416	0.0341	VIRAL PROCESS%GOBP%GO:0016032	false	VIRAL PROCESS%GOBP%GO:0016032
965	607	0.3391	TISSUE DEVELOPMENT%GOBP%GO:0009888	1	DSC1|CASP14|KRT6B|APOD|JUP|ANXA6|MYL6|DSP|DSG1|FLNA|TRIM28|CORO1C|RAB1A|ACTB|S100A7|TGM3|CALML5|ACTA1|CSNK2B|YBX1|DDX5|DDX17|CSTA|FABP5|CDSN	tissue development	25	ENR	TISSUE DEVELOPMENT%GOBP%GO:0009888	1.3059	35	TISSUE DEVELOPMENT%GOBP%GO:0009888	false	TISSUE DEVELOPMENT%GOBP%GO:0009888
0.9649	0.5775	0.3609	SYSTEM DEVELOPMENT%GOBP%GO:0048731	1	NCL|CALR|DSC1|CASP14|IGF2BP1|KRT6B|APOD|NAP1L1|MYH9|HSPD1|JUP|ANXA6|PRKDC|MYL6|DSP|DSG1|PRKCSH|RPL13|TRIM28|CORO1C|S100A9|ACTB|S100A7|ATXN10|TGM3|ACTA1|ACTBL2|STMN1|KIF5B|ACTN1|DDX5|DDX17|RPS14|CSTA|PRDX3|CDSN|CLU|POTEE	system development	38	ENR	SYSTEM DEVELOPMENT%GOBP%GO:0048731	1.2878	0.0351	SYSTEM DEVELOPMENT%GOBP%GO:0048731	false	SYSTEM DEVELOPMENT%GOBP%GO:0048731
964	0.5546	0.4143	REGULATED EXOCYTOSIS%GOBP%GO:0045055	1	CCT2|DSC1|MAGED2|TLN1|MYH9|PSMD2|XRCC5|JUP|CCT8|PSMC3|DSP|PNP|DSG1|RAB5C|LYZ|HBB|APRT|TUBB|TUBB4B|FLNA|PGAM1|RAB7A|ARG1|ACTR2|SRP14|COTL1|S100A9|S100A8|DYNC1H1|S100A7|VAT1|CTSD|CALML5|ILF2|CSNK2B|ACTN1|SERPINB3|PDXK|PYGL|FABP5|PRSS3|SERPINB12|CAND1|CLU	regulated exocytosis	44	ENR	REGULATED EXOCYTOSIS%GOBP%GO:0045055	1.2525	36	REGULATED EXOCYTOSIS%GOBP%GO:0045055	false	REGULATED EXOCYTOSIS%GOBP%GO:0045055
964	537	0.4451	ORGANIC SUBSTANCE METABOLIC PROCESS%GOBP%GO:0071704	1	HSP90B1|EIF2S1|CALR|UGGT1|P4HB|PDIA6|CTH|HSPD1|PSMD2|PSME1|PSME2|UBA52|PSMA1|PSMC3|PSMC4|PSMD10|PNP|SUCLG2|FASN|APRT|DCTPP1|MTAP|HK1|ABHD14B|GANAB|PGAM1|PRKCSH|PARK7|SKP1|RAB7A|CLTC|EEF1E1|RAB1A|CTSD|CSNK2B|CSNK2A1|PDXK|GSTO1|SCP2|ADH5|PYGL|IDH3A|PRDX3|COPS8|CALU|CAND1|PABPC1|SND1|RPS11|NAP1L1|RPL5|RPLP2|MYH9|RPLP0|XRCC5|RUVBL2|EEF1D|PRKDC|ILF3|DSP|FLNA|NUP214|NUP88|DHX9|KHSRP|RPS3|OAT|ARG1|AIMP1…	organic substance metabolic process	120	ENR	ORGANIC SUBSTANCE METABOLIC PROCESS%GOBP%GO:0071704	1.2318	36	ORGANIC SUBSTANCE METABOLIC PROCESS%GOBP%GO:0071704	false	ORGANIC SUBSTANCE METABOLIC PROCESS%GOBP%GO:0071704
0.9635	0.6214	0.3415	NONSENSE-MEDIATED DECAY (NMD)%REACTOME DATABASE ID RELEASE 73%927802	1	RPL3|RPL13|RPS3|RPL15|RPL18|RPS11|RPL5|RPLP2|RPLP0|UBA52|RPL7A|RPS9|RPS14|RPS8|RPL4|RPL30|RPL22|PABPC1|RPL28	Nonsense-Mediated Decay (NMD)	19	ENR	NONSENSE-MEDIATED DECAY (NMD)%REACTOME DATABASE ID RELEASE 73%927802	1.3157	0.0365	NONSENSE-MEDIATED DECAY (NMD)%REACTOME DATABASE ID RELEASE 73%927802	false	NONSENSE-MEDIATED DECAY (NMD)%REACTOME DATABASE ID RELEASE 73%927802
963	0.56	0.4242	IMMUNE EFFECTOR PROCESS%GOBP%GO:0002252	1	CCT2|DSC1|HSPD1|PSMD2|XRCC5|JUP|CCT8|PSMC3|DSP|PNP|DSG1|RAB5C|LYZ|HBB|APRT|ARPC3|TUBB|TUBB4B|FLNA|PGAM1|RAB7A|ARG1|ACTR3|SRP14|ACTR2|COTL1|S100A9|ACTB|S100A8|DYNC1H1|S100A7|VAT1|CTSD|CALML5|ILF2|CSNK2B|SERPINB3|PDXK|PYGL|FABP5|PRSS3|SERPINB12|CAND1|CLU	immune effector process	44	ENR	IMMUNE EFFECTOR PROCESS%GOBP%GO:0002252	1.2612	37	IMMUNE EFFECTOR PROCESS%GOBP%GO:0002252	false	IMMUNE EFFECTOR PROCESS%GOBP%GO:0002252
0.9616	0.6851	0.3113	POSITIVE REGULATION OF HYDROLASE ACTIVITY%GOBP%GO:0051345	1	RPS3|SERPINB3|CORO1C|S100A9|ANP32B|S100A8|HSPD1|CTSD|PSME1|BCAP31|PSME2|DHX9	positive regulation of hydrolase activity	12	ENR	POSITIVE REGULATION OF HYDROLASE ACTIVITY%GOBP%GO:0051345	1.3795	0.0384	POSITIVE REGULATION OF HYDROLASE ACTIVITY%GOBP%GO:0051345	false	POSITIVE REGULATION OF HYDROLASE ACTIVITY%GOBP%GO:0051345
958	0.6442	0.3189	ANATOMICAL STRUCTURE MORPHOGENESIS%GOBP%GO:0009653	1	NCL|APOD|ACTB|MYH9|S100A7|TGM3|ANXA6|ACTA1|ACTBL2|KIF5B|CSNK2B|ACTN1|YBX1|DSP|FLNA|CDSN|CLU	anatomical structure morphogenesis	17	ENR	ANATOMICAL STRUCTURE MORPHOGENESIS%GOBP%GO:0009653	1.3399	42	ANATOMICAL STRUCTURE MORPHOGENESIS%GOBP%GO:0009653	false	ANATOMICAL STRUCTURE MORPHOGENESIS%GOBP%GO:0009653
0.9578	714	0.3414	POSITIVE REGULATION OF PEPTIDASE ACTIVITY%GOBP%GO:0010952	1	RPS3|SERPINB3|ANP32B|S100A9|S100A8|HSPD1|CTSD|PSME1|BCAP31|PSME2	positive regulation of peptidase activity	10	ENR	POSITIVE REGULATION OF PEPTIDASE ACTIVITY%GOBP%GO:0010952	1.3657	0.0422	POSITIVE REGULATION OF PEPTIDASE ACTIVITY%GOBP%GO:0010952	false	POSITIVE REGULATION OF PEPTIDASE ACTIVITY%GOBP%GO:0010952
0.9576	0.6283	0.3274	POSITIVE REGULATION OF MULTICELLULAR ORGANISMAL PROCESS%GOBP%GO:0051240	1	PARK7|RPS3|CALR|MYDGF|NAP1L1|S100A9|DYNC1H1|CTH|HSPD1|XRCC5|JUP|HSPB1|PRKDC|SERPINB3|GSTO1|PNP|FABP5|LGALS7|DHX9|CLU	positive regulation of multicellular organismal process	20	ENR	POSITIVE REGULATION OF MULTICELLULAR ORGANISMAL PROCESS%GOBP%GO:0051240	1.3405	0.0424	POSITIVE REGULATION OF MULTICELLULAR ORGANISMAL PROCESS%GOBP%GO:0051240	false	POSITIVE REGULATION OF MULTICELLULAR ORGANISMAL PROCESS%GOBP%GO:0051240
957	0.6579	0.3369	REGULATION OF KINASE ACTIVITY%GOBP%GO:0043549	1	PARK7|RPS3|IPO7|CORO1C|ACTB|XRCC5|HSPB1|UBA52|SERPINB3|PSMD10|TXN|PRDX3|COPS8|CLU	regulation of kinase activity	14	ENR	REGULATION OF KINASE ACTIVITY%GOBP%GO:0043549	1.3456	43	REGULATION OF KINASE ACTIVITY%GOBP%GO:0043549	false	REGULATION OF KINASE ACTIVITY%GOBP%GO:0043549
957	0.6743	0.3474	REGULATION OF ENDOPEPTIDASE ACTIVITY%GOBP%GO:0052548	1	PARK7|RPS3|S100A9|S100A8|HSPD1|CTSD|PSME1|BCAP31|PSME2|CSNK2A1|SERPINB3|ANP32B|SERPINB12	regulation of endopeptidase activity	13	ENR	REGULATION OF ENDOPEPTIDASE ACTIVITY%GOBP%GO:0052548	1.3602	43	REGULATION OF ENDOPEPTIDASE ACTIVITY%GOBP%GO:0052548	false	REGULATION OF ENDOPEPTIDASE ACTIVITY%GOBP%GO:0052548
0.9567	0.6152	0.3327	RNA CATABOLIC PROCESS%GOBP%GO:0006401	1	SND1|RPL3|RPL13|RPS3|RPL15|RPL18|RPS11|RPL5|RPLP2|RPLP0|UBA52|RPL7A|DDX5|RPS9|RPS14|RPS8|LSM2|RPL4|RPL30|RPL22|PABPC1|RPL28	RNA catabolic process	22	ENR	RNA CATABOLIC PROCESS%GOBP%GO:0006401	1.3293	0.0433	RNA CATABOLIC PROCESS%GOBP%GO:0006401	false	RNA CATABOLIC PROCESS%GOBP%GO:0006401
0.9559	0.5929	0.3452	HOMEOSTATIC PROCESS%GOBP%GO:0042592	1	HSP90B1|CALR|PRDX5|XRCC5|ANXA6|PRKDC|LYZ|HK1|PARK7|SKP1|RAB7A|S100A9|ACTB|S100A8|AZGP1|BCAP31|HSPB1|STMN1|GSTO1|RPS14|CA2|PYGL|TXN|PRDX3|PIP|CAND1|LCN1|POTEE	homeostatic process	28	ENR	HOMEOSTATIC PROCESS%GOBP%GO:0042592	1.2987	0.0441	HOMEOSTATIC PROCESS%GOBP%GO:0042592	false	HOMEOSTATIC PROCESS%GOBP%GO:0042592
0.9555	0.6181	0.3392	REGULATION OF CELL PROLIFERATION%GOBP%GO:0042127	1	RPS3|ARG1|CALR|MYDGF|AIMP1|APOD|NAP1L1|EEF1E1|AZGP1|XRCC5|JUP|CSNK2B|PRKDC|CSNK2A1|SERPINB3|PNP|RPS9|PRDX3|LGALS7|COPS8|DHX9|CLU	regulation of cell proliferation	22	ENR	REGULATION OF CELL PROLIFERATION%GOBP%GO:0042127	1.3104	0.0445	REGULATION OF CELL PROLIFERATION%GOBP%GO:0042127	false	REGULATION OF CELL PROLIFERATION%GOBP%GO:0042127
0.9536	616	0.3355	MRNA CATABOLIC PROCESS%GOBP%GO:0006402	1	RPL3|RPL13|RPS3|RPL15|RPL18|RPS11|RPL5|RPLP2|RPLP0|UBA52|RPL7A|DDX5|RPS9|RPS14|RPS8|LSM2|RPL4|RPL30|RPL22|PABPC1|RPL28	mRNA catabolic process	21	ENR	MRNA CATABOLIC PROCESS%GOBP%GO:0006402	1.3037	0.0464	MRNA CATABOLIC PROCESS%GOBP%GO:0006402	false	MRNA CATABOLIC PROCESS%GOBP%GO:0006402
0.9536	0.6636	0.3281	RESPONSE TO BIOTIC STIMULUS%GOBP%GO:0009607	1	DCD|S100A9|RAB1A|S100A8|S100A7|HSPB1|STMN1|CCT5|LYZ|PRSS3|PRDX3|FLNA|RPL30|CLU	response to biotic stimulus	14	ENR	RESPONSE TO BIOTIC STIMULUS%GOBP%GO:0009607	1.3361	0.0464	RESPONSE TO BIOTIC STIMULUS%GOBP%GO:0009607	false	RESPONSE TO BIOTIC STIMULUS%GOBP%GO:0009607
0.9522	0.7057	0.3423	REGULATION OF INTRINSIC APOPTOTIC SIGNALING PATHWAY%GOBP%GO:2001242	1	PARK7|RPS3|P4HB|HYOU1|S100A9|S100A8|TRAP1|BCAP31|CLU|HSPB1	regulation of intrinsic apoptotic signaling pathway	10	ENR	REGULATION OF INTRINSIC APOPTOTIC SIGNALING PATHWAY%GOBP%GO:2001242	1.3579	0.0478	REGULATION OF INTRINSIC APOPTOTIC SIGNALING PATHWAY%GOBP%GO:2001242	false	REGULATION OF INTRINSIC APOPTOTIC SIGNALING PATHWAY%GOBP%GO:2001242
952	0.5261	0.4458	LOCALIZATION%GO BP%GO:0051179	1	HSP90B1|EIF2S1|CALR|TLN1|HYOU1|PDIA4|HSPD1|PSMD2|PSME1|PSME2|UBA52|PSMA1|PSMC3|PSMC4|PSMD10|PNP|APRT|HK1|PGAM1|PARK7|SKP1|RAB7A|CLTC|ACTR3|ACTR2|USO1|RAB1A|DYNC1H1|AZGP1|CAPZA1|CTSD|BCAP31|HSPB1|KIF5B|CSNK2B|PDXK|SCP2|PYGL|CAND1|DSC1|RPS11|RPL5|RPLP2|MYH9|RPLP0|TCP1|XRCC5|JUP|RUVBL2|DSP|DSG1|RAB5C|HBB|ARPC3|TUBA1A|TUBB|TUBB4B|FLNA|NUP214|NUP88|DHX9|RPS3|ARG1|AIMP1|IPO7|CORO1C|ACTB|XPO1|EIF6|VAT1|…	localization	113	ENR	LOCALIZATION%GOBP%GO:0051179	1.2218	48	LOCALIZATION%GOBP%GO:0051179	false	LOCALIZATION%GOBP%GO:0051179
952	0.5617	0.4193	NITROGEN COMPOUND TRANSPORT%GOBP%GO:0071705	1	RPL3|HSP90B1|CALR|RPS11|RPL5|RPLP2|PDIA4|MYH9|RPLP0|HSPD1|UBA52|RPL7A|RPS9|RAB5C|RPS8|HBB|RPL4|NUP214|RPL30|NUP88|RPL22|RPL28|PARK7|RPL13|RPS3|RPL15|RAB7A|RPL18|CLTC|SRP72|SRP14|IPO7|USO1|RAB1A|XPO1|EIF6|HSPB1|KIF5B|YBX1|SCP2|RPS14|SAR1A|CLU	nitrogen compound transport	43	ENR	NITROGEN COMPOUND TRANSPORT%GOBP%GO:0071705	1.2549	48	NITROGEN COMPOUND TRANSPORT%GOBP%GO:0071705	false	NITROGEN COMPOUND TRANSPORT%GOBP%GO:0071705
0.9519	566	0.4104	REGULATION OF RESPONSE TO STRESS%GOBP%GO:0080134	1	HSP90B1|P4HB|APOD|DEK|HYOU1|TRAP1|MYH9|CHORDC1|HSPD1|PSMD2|XRCC5|PSME1|PSME2|UBA52|PSMA1|PSMC3|PRKDC|PSMC4|PSMD10|NUP214|NUP88|DHX9|PARK7|SKP1|RPS3|ARG1|ACTR2|TRIM28|EEF1E1|S100A9|S100A8|BCAP31|GTF2I|HSPB1|SERPINB3|YBX1|DDX5|TXN|CLU	regulation of response to stress	39	ENR	REGULATION OF RESPONSE TO STRESS%GOBP%GO:0080134	1.2696	0.0481	REGULATION OF RESPONSE TO STRESS%GOBP%GO:0080134	false	REGULATION OF RESPONSE TO STRESS%GOBP%GO:0080134
0.9515	0.6214	0.3326	NONSENSE MEDIATED DECAY (NMD) ENHANCED BY THE EXON JUNCTION COMPLEX (EJC)%REACTOME%R-HSA-975957.1	1	RPL3|RPL13|RPS3|RPL15|RPL18|RPS11|RPL5|RPLP2|RPLP0|UBA52|RPL7A|RPS9|RPS14|RPS8|RPL4|RPL30|RPL22|PABPC1|RPL28	Nonsense Mediated Decay (NMD) enhanced by the Exon Junction Complex (EJC)	19	ENR	NONSENSE MEDIATED DECAY (NMD) ENHANCED BY THE EXON JUNCTION COMPLEX (EJC)%REACTOME%R-HSA-975957.1	1.3134	0.0485	NONSENSE MEDIATED DECAY (NMD) ENHANCED BY THE EXON JUNCTION COMPLEX (EJC)%REACTOME%R-HSA-975957.1	false	NONSENSE MEDIATED DECAY (NMD) ENHANCED BY THE EXON JUNCTION COMPLEX (EJC)%REACTOME%R-HSA-975957.1
0.9512	714	322	POSITIVE REGULATION OF ENDOPEPTIDASE ACTIVITY%GOBP%GO:0010950	1	RPS3|SERPINB3|ANP32B|S100A9|S100A8|HSPD1|CTSD|PSME1|BCAP31|PSME2	positive regulation of endopeptidase activity	10	ENR	POSITIVE REGULATION OF ENDOPEPTIDASE ACTIVITY%GOBP%GO:0010950	1.3746	0.0488	POSITIVE REGULATION OF ENDOPEPTIDASE ACTIVITY%GOBP%GO:0010950	false	POSITIVE REGULATION OF ENDOPEPTIDASE ACTIVITY%GOBP%GO:0010950
0.9505	0.6214	347	NUCLEAR-TRANSCRIBED MRNA CATABOLIC PROCESS, NONSENSE-MEDIATED DECAY%GOBP%GO:0000184	1	RPL3|RPL13|RPS3|RPL15|RPL18|RPS11|RPL5|RPLP2|RPLP0|UBA52|RPL7A|RPS9|RPS14|RPS8|RPL4|RPL30|RPL22|RPL28|PABPC1	nuclear-transcribed mRNA catabolic process, nonsense-mediated decay	19	ENR	NUCLEAR-TRANSCRIBED MRNA CATABOLIC PROCESS, NONSENSE-MEDIATED DECAY%GOBP%GO:0000184	1.3188	0.0495	NUCLEAR-TRANSCRIBED MRNA CATABOLIC PROCESS, NONSENSE-MEDIATED DECAY%GOBP%GO:0000184	false	NUCLEAR-TRANSCRIBED MRNA CATABOLIC PROCESS, NONSENSE-MEDIATED DECAY%GOBP%GO:0000184
0.9504	616	0.3374	NUCLEAR-TRANSCRIBED MRNA CATABOLIC PROCESS%GOBP%GO:0000956	1	RPL3|RPL13|RPS3|RPL15|RPL18|RPS11|RPL5|RPLP2|RPLP0|UBA52|RPL7A|DDX5|RPS9|RPS14|RPS8|LSM2|RPL4|RPL30|RPL22|RPL28|PABPC1	nuclear-transcribed mRNA catabolic process	21	ENR	NUCLEAR-TRANSCRIBED MRNA CATABOLIC PROCESS%GOBP%GO:0000956	1.3156	0.0496	NUCLEAR-TRANSCRIBED MRNA CATABOLIC PROCESS%GOBP%GO:0000956	false	NUCLEAR-TRANSCRIBED MRNA CATABOLIC PROCESS%GOBP%GO:0000956
0.95	0.5546	0.4157	EXOCYTOSIS%GOBP %GO:0006887	1	CCT2|DSC1|MAGED2|TLN1|MYH9|PSMD2|XRCC5|JUP|CCT8|PSMC3|DSP|PNP|DSG1|RAB5C|LYZ|HBB|APRT|TUBB|TUBB4B|FLNA|PGAM1|RAB7A|ARG1|ACTR2|SRP14|COTL1|S100A9|S100A8|DYNC1H1|S100A7|VAT1|CTSD|CALML5|ILF2|CSNK2B|ACTN1|SERPINB3|PDXK|PYGL|FABP5|PRSS3|SERPINB12|CAND1|CLU	exocytosis	44	ENR	EXOCYTOSIS%GOBP%GO:0006887	1.2531	0.05	EXOCYTOSIS%GOBP%GO:0006887	false	EXOCYTOSIS%GOBP%GO:0006887
