# Supplementary material for: Understanding a high-risk acute myeloid leukemia by analyzing the interactome of its major driver mutation
Source: PLoS Genet. 2022 Oct 26;18(10):e1010463. doi: 10.1371/journal.pgen.1010463 (PMC9639852; doi:10.1371/journal.pgen.1010463)
Supplement: S6 Table — (XLSX) [file pgen.1010463.s012.xlsx]

## Sheet: Tabelle1
time frame	1
threshold A	29
threshold B	22
number of colocalized voxels	877611
% of dataset colocalized	1.64
% of ROI colocalized	41.96
% of volume A above threshold colocalized	72.85
% of volume B above threshold colocalized	76.07
% of material A above threshold colocalized	76.68
% of material B above threshold colocalized	79.17
% of ROI material A colocalized	56.35
% of ROI material B colocalized	53.52
Pearson's coefficient in dataset volume	0.9056
Pearson's coefficient in ROI volume	618
Pearson's coefficient in colocalized volume	0.4722
original Mander's coefficient A	0.9974
original Mander's coefficient B	0.7168
thresholded Mander's coefficient A	0.3152
thresholded Mander's coefficient B	0.2502
